# Supplementary material for: Nested coevolutionary networks shape the ecological relationships of ticks, hosts, and the Lyme disease bacteria of the Borrelia burgdorferi (s.l.) complex
Source: Parasit Vectors. 2016 Sep 23;9:517. doi: 10.1186/s13071-016-1803-z (PMC5035442; doi:10.1186/s13071-016-1803-z)
Supplement: Additional file 1: — Complete set of data related to the associations of species of ticks, vertebrates and BBG as obtained by a literature search. (CSV 580 kb) [file 13071_2016_1803_MOESM1_ESM.csv]

Species of cargo	Genus of cargo	Species of carrier	Genus of carrier
Borrelia afzelii	Borrelia	Anthus trivialis	Anthus
Borrelia afzelii	Borrelia	Apodemus agrarius	Apodemus
Borrelia afzelii	Borrelia	Apodemus agrarius	Apodemus
Borrelia afzelii	Borrelia	Apodemus flavicollis	Apodemus
Borrelia afzelii	Borrelia	Apodemus flavicollis	Apodemus
Borrelia afzelii	Borrelia	Apodemus flavicollis	Apodemus
Borrelia afzelii	Borrelia	Apodemus flavicollis	Apodemus
Borrelia afzelii	Borrelia	Apodemus flavicollis	Apodemus
Borrelia afzelii	Borrelia	Apodemus flavicollis	Apodemus
Borrelia afzelii	Borrelia	Apodemus flavicollis	Apodemus
Borrelia afzelii	Borrelia	Apodemus flavicollis	Apodemus
Borrelia afzelii	Borrelia	Apodemus flavicollis	Apodemus
Borrelia afzelii	Borrelia	Apodemus flavicollis	Apodemus
Borrelia afzelii	Borrelia	Apodemus flavicollis	Apodemus
Borrelia afzelii	Borrelia	Apodemus flavicollis	Apodemus
Borrelia afzelii	Borrelia	Apodemus flavicollis	Apodemus
Borrelia afzelii	Borrelia	Apodemus flavicollis	Apodemus
Borrelia afzelii	Borrelia	Apodemus flavicollis	Apodemus
Borrelia afzelii	Borrelia	Apodemus flavicollis	Apodemus
Borrelia afzelii	Borrelia	Apodemus flavicollis	Apodemus
Borrelia afzelii	Borrelia	Apodemus sp.	Apodemus
Borrelia afzelii	Borrelia	Apodemus sp.	Apodemus
Borrelia afzelii	Borrelia	Apodemus sylvaticus	Apodemus
Borrelia afzelii	Borrelia	Apodemus sylvaticus	Apodemus
Borrelia afzelii	Borrelia	Apodemus sylvaticus	Apodemus
Borrelia afzelii	Borrelia	Apodemus sylvaticus	Apodemus
Borrelia afzelii	Borrelia	Apodemus sylvaticus	Apodemus
Borrelia afzelii	Borrelia	Apodemus sylvaticus	Apodemus
Borrelia afzelii	Borrelia	Apodemus sylvaticus	Apodemus
Borrelia afzelii	Borrelia	Apodemus sylvaticus	Apodemus
Borrelia afzelii	Borrelia	Apodemus sylvaticus	Apodemus
Borrelia afzelii	Borrelia	Apodemus sylvaticus	Apodemus
Borrelia afzelii	Borrelia	Apodemus sylvaticus	Apodemus
Borrelia afzelii	Borrelia	Apodemus sylvaticus	Apodemus
Borrelia afzelii	Borrelia	Apodemus sylvaticus	Apodemus
Borrelia afzelii	Borrelia	Apodemus sylvaticus	Apodemus
Borrelia afzelii	Borrelia	Apodemus sylvaticus	Apodemus
Borrelia afzelii	Borrelia	Apodemus sylvaticus	Apodemus
Borrelia afzelii	Borrelia	Apodemus sylvaticus	Apodemus
Borrelia afzelii	Borrelia	Apodemus sylvaticus	Apodemus
Borrelia afzelii	Borrelia	Apodemus sylvaticus	Apodemus
Borrelia afzelii	Borrelia	Apodemus sylvaticus	Apodemus
Borrelia afzelii	Borrelia	Apodemus sylvaticus	Apodemus
Borrelia afzelii	Borrelia	Apodemus sylvaticus	Apodemus
Borrelia afzelii	Borrelia	Apodemus sylvaticus	Apodemus
Borrelia afzelii	Borrelia	Apodemus sylvaticus	Apodemus
Borrelia afzelii	Borrelia	Apodemus sylvaticus	Apodemus
Borrelia afzelii	Borrelia	Apodemus sylvaticus	Apodemus
Borrelia afzelii	Borrelia	Apodemus sylvaticus	Apodemus
Borrelia afzelii	Borrelia	Cervus elaphus	Cervus
Borrelia afzelii	Borrelia	Cervus elaphus	Cervus
Borrelia afzelii	Borrelia	Coccothraustes coccothraustes	Coccothraustes
Borrelia afzelii	Borrelia	Erinaceus europaeus	Erinaceus
Borrelia afzelii	Borrelia	Erinaceus roumanicus	Erinaceus
Borrelia afzelii	Borrelia	Fringilla coelebs	Fringilla
Borrelia afzelii	Borrelia	Fringilla coelebs	Fringilla
Borrelia afzelii	Borrelia	Glis glis	Glis
Borrelia afzelii	Borrelia	Glis glis	Glis
Borrelia afzelii	Borrelia	Glis glis	Glis
Borrelia afzelii	Borrelia	Glis glis	Glis
Borrelia afzelii	Borrelia	Glis glis	Glis
Borrelia afzelii	Borrelia	Glis glis	Glis
Borrelia afzelii	Borrelia	Glis glis	Glis
Borrelia afzelii	Borrelia	Ixodes arboricola	Ixodes
Borrelia afzelii	Borrelia	Ixodes frontalis	Ixodes
Borrelia afzelii	Borrelia	Ixodes persulcatus	Ixodes
Borrelia afzelii	Borrelia	Ixodes persulcatus	Ixodes
Borrelia afzelii	Borrelia	Ixodes persulcatus	Ixodes
Borrelia afzelii	Borrelia	Ixodes persulcatus	Ixodes
Borrelia afzelii	Borrelia	Ixodes persulcatus	Ixodes
Borrelia afzelii	Borrelia	Ixodes persulcatus	Ixodes
Borrelia afzelii	Borrelia	Ixodes persulcatus	Ixodes
Borrelia afzelii	Borrelia	Ixodes persulcatus	Ixodes
Borrelia afzelii	Borrelia	Ixodes persulcatus	Ixodes
Borrelia afzelii	Borrelia	Ixodes persulcatus	Ixodes
Borrelia afzelii	Borrelia	Ixodes persulcatus	Ixodes
Borrelia afzelii	Borrelia	Ixodes persulcatus	Ixodes
Borrelia afzelii	Borrelia	Ixodes persulcatus	Ixodes
Borrelia afzelii	Borrelia	Ixodes persulcatus	Ixodes
Borrelia afzelii	Borrelia	Ixodes persulcatus	Ixodes
Borrelia afzelii	Borrelia	Ixodes persulcatus	Ixodes
Borrelia afzelii	Borrelia	Ixodes persulcatus	Ixodes
Borrelia afzelii	Borrelia	Ixodes persulcatus	Ixodes
Borrelia afzelii	Borrelia	Ixodes persulcatus	Ixodes
Borrelia afzelii	Borrelia	Ixodes persulcatus	Ixodes
Borrelia afzelii	Borrelia	Ixodes persulcatus	Ixodes
Borrelia afzelii	Borrelia	Ixodes persulcatus	Ixodes
Borrelia afzelii	Borrelia	Ixodes persulcatus	Ixodes
Borrelia afzelii	Borrelia	Ixodes persulcatus	Ixodes
Borrelia afzelii	Borrelia	Ixodes persulcatus	Ixodes
Borrelia afzelii	Borrelia	Ixodes persulcatus	Ixodes
Borrelia afzelii	Borrelia	Ixodes persulcatus	Ixodes
Borrelia afzelii	Borrelia	Ixodes persulcatus	Ixodes
Borrelia afzelii	Borrelia	Ixodes persulcatus	Ixodes
Borrelia afzelii	Borrelia	Ixodes persulcatus	Ixodes
Borrelia afzelii	Borrelia	Ixodes ricinus	Ixodes
Borrelia afzelii	Borrelia	Ixodes ricinus	Ixodes
Borrelia afzelii	Borrelia	Ixodes ricinus	Ixodes
Borrelia afzelii	Borrelia	Ixodes ricinus	Ixodes
Borrelia afzelii	Borrelia	Ixodes ricinus	Ixodes
Borrelia afzelii	Borrelia	Ixodes ricinus	Ixodes
Borrelia afzelii	Borrelia	Ixodes ricinus	Ixodes
Borrelia afzelii	Borrelia	Ixodes ricinus	Ixodes
Borrelia afzelii	Borrelia	Ixodes ricinus	Ixodes
Borrelia afzelii	Borrelia	Ixodes ricinus	Ixodes
Borrelia afzelii	Borrelia	Ixodes ricinus	Ixodes
Borrelia afzelii	Borrelia	Ixodes ricinus	Ixodes
Borrelia afzelii	Borrelia	Ixodes ricinus	Ixodes
Borrelia afzelii	Borrelia	Ixodes ricinus	Ixodes
Borrelia afzelii	Borrelia	Ixodes ricinus	Ixodes
Borrelia afzelii	Borrelia	Ixodes ricinus	Ixodes
Borrelia afzelii	Borrelia	Ixodes ricinus	Ixodes
Borrelia afzelii	Borrelia	Ixodes ricinus	Ixodes
Borrelia afzelii	Borrelia	Ixodes ricinus	Ixodes
Borrelia afzelii	Borrelia	Ixodes ricinus	Ixodes
Borrelia afzelii	Borrelia	Ixodes ricinus	Ixodes
Borrelia afzelii	Borrelia	Ixodes ricinus	Ixodes
Borrelia afzelii	Borrelia	Ixodes ricinus	Ixodes
Borrelia afzelii	Borrelia	Ixodes ricinus	Ixodes
Borrelia afzelii	Borrelia	Ixodes ricinus	Ixodes
Borrelia afzelii	Borrelia	Ixodes ricinus	Ixodes
Borrelia afzelii	Borrelia	Ixodes ricinus	Ixodes
Borrelia afzelii	Borrelia	Ixodes ricinus	Ixodes
Borrelia afzelii	Borrelia	Ixodes ricinus	Ixodes
Borrelia afzelii	Borrelia	Ixodes ricinus	Ixodes
Borrelia afzelii	Borrelia	Ixodes ricinus	Ixodes
Borrelia afzelii	Borrelia	Ixodes ricinus	Ixodes
Borrelia afzelii	Borrelia	Ixodes ricinus	Ixodes
Borrelia afzelii	Borrelia	Ixodes ricinus	Ixodes
Borrelia afzelii	Borrelia	Ixodes ricinus	Ixodes
Borrelia afzelii	Borrelia	Ixodes ricinus	Ixodes
Borrelia afzelii	Borrelia	Ixodes ricinus	Ixodes
Borrelia afzelii	Borrelia	Ixodes ricinus	Ixodes
Borrelia afzelii	Borrelia	Ixodes ricinus	Ixodes
Borrelia afzelii	Borrelia	Ixodes ricinus	Ixodes
Borrelia afzelii	Borrelia	Ixodes ricinus	Ixodes
Borrelia afzelii	Borrelia	Ixodes ricinus	Ixodes
Borrelia afzelii	Borrelia	Ixodes ricinus	Ixodes
Borrelia afzelii	Borrelia	Ixodes ricinus	Ixodes
Borrelia afzelii	Borrelia	Ixodes ricinus	Ixodes
Borrelia afzelii	Borrelia	Ixodes ricinus	Ixodes
Borrelia afzelii	Borrelia	Ixodes ricinus	Ixodes
Borrelia afzelii	Borrelia	Ixodes ricinus	Ixodes
Borrelia afzelii	Borrelia	Ixodes ricinus	Ixodes
Borrelia afzelii	Borrelia	Ixodes ricinus	Ixodes
Borrelia afzelii	Borrelia	Ixodes ricinus	Ixodes
Borrelia afzelii	Borrelia	Ixodes ricinus	Ixodes
Borrelia afzelii	Borrelia	Ixodes ricinus	Ixodes
Borrelia afzelii	Borrelia	Ixodes ricinus	Ixodes
Borrelia afzelii	Borrelia	Ixodes ricinus	Ixodes
Borrelia afzelii	Borrelia	Ixodes ricinus	Ixodes
Borrelia afzelii	Borrelia	Ixodes ricinus	Ixodes
Borrelia afzelii	Borrelia	Ixodes ricinus	Ixodes
Borrelia afzelii	Borrelia	Ixodes ricinus	Ixodes
Borrelia afzelii	Borrelia	Ixodes ricinus	Ixodes
Borrelia afzelii	Borrelia	Ixodes ricinus	Ixodes
Borrelia afzelii	Borrelia	Ixodes ricinus	Ixodes
Borrelia afzelii	Borrelia	Ixodes ricinus	Ixodes
Borrelia afzelii	Borrelia	Ixodes ricinus	Ixodes
Borrelia afzelii	Borrelia	Ixodes ricinus	Ixodes
Borrelia afzelii	Borrelia	Ixodes ricinus	Ixodes
Borrelia afzelii	Borrelia	Ixodes ricinus	Ixodes
Borrelia afzelii	Borrelia	Ixodes ricinus	Ixodes
Borrelia afzelii	Borrelia	Ixodes ricinus	Ixodes
Borrelia afzelii	Borrelia	Ixodes ricinus	Ixodes
Borrelia afzelii	Borrelia	Ixodes ricinus	Ixodes
Borrelia afzelii	Borrelia	Ixodes ricinus	Ixodes
Borrelia afzelii	Borrelia	Ixodes ricinus	Ixodes
Borrelia afzelii	Borrelia	Ixodes ricinus	Ixodes
Borrelia afzelii	Borrelia	Ixodes ricinus	Ixodes
Borrelia afzelii	Borrelia	Ixodes ricinus	Ixodes
Borrelia afzelii	Borrelia	Ixodes ricinus	Ixodes
Borrelia afzelii	Borrelia	Ixodes ricinus	Ixodes
Borrelia afzelii	Borrelia	Ixodes ricinus	Ixodes
Borrelia afzelii	Borrelia	Ixodes ricinus	Ixodes
Borrelia afzelii	Borrelia	Ixodes ricinus	Ixodes
Borrelia afzelii	Borrelia	Ixodes ricinus	Ixodes
Borrelia afzelii	Borrelia	Ixodes ricinus	Ixodes
Borrelia afzelii	Borrelia	Ixodes ricinus	Ixodes
Borrelia afzelii	Borrelia	Ixodes ricinus	Ixodes
Borrelia afzelii	Borrelia	Ixodes ricinus	Ixodes
Borrelia afzelii	Borrelia	Ixodes ricinus	Ixodes
Borrelia afzelii	Borrelia	Ixodes ricinus	Ixodes
Borrelia afzelii	Borrelia	Ixodes ricinus	Ixodes
Borrelia afzelii	Borrelia	Ixodes ricinus	Ixodes
Borrelia afzelii	Borrelia	Ixodes ricinus	Ixodes
Borrelia afzelii	Borrelia	Ixodes ricinus	Ixodes
Borrelia afzelii	Borrelia	Ixodes ricinus	Ixodes
Borrelia afzelii	Borrelia	Ixodes ricinus	Ixodes
Borrelia afzelii	Borrelia	Ixodes ricinus	Ixodes
Borrelia afzelii	Borrelia	Ixodes ricinus	Ixodes
Borrelia afzelii	Borrelia	Ixodes ricinus	Ixodes
Borrelia afzelii	Borrelia	Ixodes ricinus	Ixodes
Borrelia afzelii	Borrelia	Ixodes ricinus	Ixodes
Borrelia afzelii	Borrelia	Ixodes ricinus	Ixodes
Borrelia afzelii	Borrelia	Ixodes ricinus	Ixodes
Borrelia afzelii	Borrelia	Ixodes ricinus	Ixodes
Borrelia afzelii	Borrelia	Ixodes ricinus	Ixodes
Borrelia afzelii	Borrelia	Ixodes ricinus	Ixodes
Borrelia afzelii	Borrelia	Ixodes ricinus	Ixodes
Borrelia afzelii	Borrelia	Ixodes ricinus	Ixodes
Borrelia afzelii	Borrelia	Ixodes ricinus	Ixodes
Borrelia afzelii	Borrelia	Ixodes ricinus	Ixodes
Borrelia afzelii	Borrelia	Ixodes ricinus	Ixodes
Borrelia afzelii	Borrelia	Ixodes ricinus	Ixodes
Borrelia afzelii	Borrelia	Ixodes ricinus	Ixodes
Borrelia afzelii	Borrelia	Ixodes ricinus	Ixodes
Borrelia afzelii	Borrelia	Ixodes ricinus	Ixodes
Borrelia afzelii	Borrelia	Ixodes ricinus	Ixodes
Borrelia afzelii	Borrelia	Ixodes ricinus	Ixodes
Borrelia afzelii	Borrelia	Ixodes ricinus	Ixodes
Borrelia afzelii	Borrelia	Ixodes ricinus	Ixodes
Borrelia afzelii	Borrelia	Ixodes ricinus	Ixodes
Borrelia afzelii	Borrelia	Ixodes ricinus	Ixodes
Borrelia afzelii	Borrelia	Ixodes ricinus	Ixodes
Borrelia afzelii	Borrelia	Ixodes ricinus	Ixodes
Borrelia afzelii	Borrelia	Ixodes ricinus	Ixodes
Borrelia afzelii	Borrelia	Ixodes ricinus	Ixodes
Borrelia afzelii	Borrelia	Ixodes ricinus	Ixodes
Borrelia afzelii	Borrelia	Ixodes ricinus	Ixodes
Borrelia afzelii	Borrelia	Ixodes ricinus	Ixodes
Borrelia afzelii	Borrelia	Ixodes ricinus	Ixodes
Borrelia afzelii	Borrelia	Ixodes ricinus	Ixodes
Borrelia afzelii	Borrelia	Ixodes ricinus	Ixodes
Borrelia afzelii	Borrelia	Ixodes ricinus	Ixodes
Borrelia afzelii	Borrelia	Ixodes ricinus	Ixodes
Borrelia afzelii	Borrelia	Ixodes ricinus	Ixodes
Borrelia afzelii	Borrelia	Ixodes ricinus	Ixodes
Borrelia afzelii	Borrelia	Ixodes ricinus	Ixodes
Borrelia afzelii	Borrelia	Ixodes ricinus	Ixodes
Borrelia afzelii	Borrelia	Ixodes ricinus	Ixodes
Borrelia afzelii	Borrelia	Ixodes ricinus	Ixodes
Borrelia afzelii	Borrelia	Ixodes ricinus	Ixodes
Borrelia afzelii	Borrelia	Ixodes ricinus	Ixodes
Borrelia afzelii	Borrelia	Ixodes ricinus	Ixodes
Borrelia afzelii	Borrelia	Ixodes ricinus	Ixodes
Borrelia afzelii	Borrelia	Ixodes ricinus	Ixodes
Borrelia afzelii	Borrelia	Ixodes ricinus	Ixodes
Borrelia afzelii	Borrelia	Ixodes ricinus	Ixodes
Borrelia afzelii	Borrelia	Ixodes ricinus	Ixodes
Borrelia afzelii	Borrelia	Ixodes ricinus	Ixodes
Borrelia afzelii	Borrelia	Ixodes ricinus	Ixodes
Borrelia afzelii	Borrelia	Ixodes ricinus	Ixodes
Borrelia afzelii	Borrelia	Ixodes ricinus	Ixodes
Borrelia afzelii	Borrelia	Ixodes ricinus	Ixodes
Borrelia afzelii	Borrelia	Ixodes ricinus	Ixodes
Borrelia afzelii	Borrelia	Ixodes ricinus	Ixodes
Borrelia afzelii	Borrelia	Ixodes ricinus	Ixodes
Borrelia afzelii	Borrelia	Ixodes ricinus	Ixodes
Borrelia afzelii	Borrelia	Ixodes ricinus	Ixodes
Borrelia afzelii	Borrelia	Ixodes ricinus	Ixodes
Borrelia afzelii	Borrelia	Ixodes ricinus	Ixodes
Borrelia afzelii	Borrelia	Ixodes ricinus	Ixodes
Borrelia afzelii	Borrelia	Ixodes ricinus	Ixodes
Borrelia afzelii	Borrelia	Ixodes ricinus	Ixodes
Borrelia afzelii	Borrelia	Ixodes ricinus	Ixodes
Borrelia afzelii	Borrelia	Ixodes ricinus	Ixodes
Borrelia afzelii	Borrelia	Ixodes ricinus	Ixodes
Borrelia afzelii	Borrelia	Ixodes ricinus	Ixodes
Borrelia afzelii	Borrelia	Ixodes ricinus	Ixodes
Borrelia afzelii	Borrelia	Ixodes ricinus	Ixodes
Borrelia afzelii	Borrelia	Ixodes ricinus	Ixodes
Borrelia afzelii	Borrelia	Ixodes ricinus	Ixodes
Borrelia afzelii	Borrelia	Ixodes ricinus	Ixodes
Borrelia afzelii	Borrelia	Ixodes ricinus	Ixodes
Borrelia afzelii	Borrelia	Ixodes ricinus	Ixodes
Borrelia afzelii	Borrelia	Ixodes ricinus	Ixodes
Borrelia afzelii	Borrelia	Ixodes ricinus	Ixodes
Borrelia afzelii	Borrelia	Ixodes ricinus	Ixodes
Borrelia afzelii	Borrelia	Ixodes ricinus	Ixodes
Borrelia afzelii	Borrelia	Ixodes ricinus	Ixodes
Borrelia afzelii	Borrelia	Ixodes ricinus	Ixodes
Borrelia afzelii	Borrelia	Ixodes ricinus	Ixodes
Borrelia afzelii	Borrelia	Ixodes ricinus	Ixodes
Borrelia afzelii	Borrelia	Ixodes ricinus	Ixodes
Borrelia afzelii	Borrelia	Ixodes ricinus	Ixodes
Borrelia afzelii	Borrelia	Ixodes ricinus	Ixodes
Borrelia afzelii	Borrelia	Ixodes ricinus	Ixodes
Borrelia afzelii	Borrelia	Ixodes ricinus	Ixodes
Borrelia afzelii	Borrelia	Ixodes ricinus	Ixodes
Borrelia afzelii	Borrelia	Ixodes ricinus	Ixodes
Borrelia afzelii	Borrelia	Ixodes ricinus	Ixodes
Borrelia afzelii	Borrelia	Ixodes ricinus	Ixodes
Borrelia afzelii	Borrelia	Ixodes ricinus	Ixodes
Borrelia afzelii	Borrelia	Ixodes ricinus	Ixodes
Borrelia afzelii	Borrelia	Ixodes ricinus	Ixodes
Borrelia afzelii	Borrelia	Ixodes ricinus	Ixodes
Borrelia afzelii	Borrelia	Ixodes ricinus	Ixodes
Borrelia afzelii	Borrelia	Ixodes ricinus	Ixodes
Borrelia afzelii	Borrelia	Ixodes ricinus	Ixodes
Borrelia afzelii	Borrelia	Ixodes ricinus	Ixodes
Borrelia afzelii	Borrelia	Ixodes ricinus	Ixodes
Borrelia afzelii	Borrelia	Ixodes ricinus	Ixodes
Borrelia afzelii	Borrelia	Ixodes ricinus	Ixodes
Borrelia afzelii	Borrelia	Ixodes ricinus	Ixodes
Borrelia afzelii	Borrelia	Ixodes ricinus	Ixodes
Borrelia afzelii	Borrelia	Ixodes ricinus	Ixodes
Borrelia afzelii	Borrelia	Ixodes ricinus	Ixodes
Borrelia afzelii	Borrelia	Ixodes ricinus	Ixodes
Borrelia afzelii	Borrelia	Ixodes ricinus	Ixodes
Borrelia afzelii	Borrelia	Ixodes ricinus	Ixodes
Borrelia afzelii	Borrelia	Ixodes ricinus	Ixodes
Borrelia afzelii	Borrelia	Ixodes ricinus	Ixodes
Borrelia afzelii	Borrelia	Ixodes ricinus	Ixodes
Borrelia afzelii	Borrelia	Ixodes ricinus	Ixodes
Borrelia afzelii	Borrelia	Ixodes ricinus	Ixodes
Borrelia afzelii	Borrelia	Ixodes ricinus	Ixodes
Borrelia afzelii	Borrelia	Ixodes ricinus	Ixodes
Borrelia afzelii	Borrelia	Ixodes ricinus	Ixodes
Borrelia afzelii	Borrelia	Ixodes ricinus	Ixodes
Borrelia afzelii	Borrelia	Ixodes ricinus	Ixodes
Borrelia afzelii	Borrelia	Ixodes ricinus	Ixodes
Borrelia afzelii	Borrelia	Ixodes ricinus	Ixodes
Borrelia afzelii	Borrelia	Ixodes ricinus	Ixodes
Borrelia afzelii	Borrelia	Ixodes ricinus	Ixodes
Borrelia afzelii	Borrelia	Ixodes ricinus	Ixodes
Borrelia afzelii	Borrelia	Ixodes ricinus	Ixodes
Borrelia afzelii	Borrelia	Ixodes ricinus	Ixodes
Borrelia afzelii	Borrelia	Ixodes ricinus	Ixodes
Borrelia afzelii	Borrelia	Ixodes ricinus	Ixodes
Borrelia afzelii	Borrelia	Ixodes ricinus	Ixodes
Borrelia afzelii	Borrelia	Ixodes ricinus	Ixodes
Borrelia afzelii	Borrelia	Ixodes ricinus	Ixodes
Borrelia afzelii	Borrelia	Ixodes ricinus	Ixodes
Borrelia afzelii	Borrelia	Ixodes ricinus	Ixodes
Borrelia afzelii	Borrelia	Ixodes ricinus	Ixodes
Borrelia afzelii	Borrelia	Ixodes ricinus	Ixodes
Borrelia afzelii	Borrelia	Ixodes ricinus	Ixodes
Borrelia afzelii	Borrelia	Ixodes ricinus	Ixodes
Borrelia afzelii	Borrelia	Ixodes ricinus	Ixodes
Borrelia afzelii	Borrelia	Ixodes ricinus	Ixodes
Borrelia afzelii	Borrelia	Ixodes ricinus	Ixodes
Borrelia afzelii	Borrelia	Ixodes ricinus	Ixodes
Borrelia afzelii	Borrelia	Ixodes ricinus	Ixodes
Borrelia afzelii	Borrelia	Ixodes ricinus	Ixodes
Borrelia afzelii	Borrelia	Ixodes ricinus	Ixodes
Borrelia afzelii	Borrelia	Ixodes ricinus	Ixodes
Borrelia afzelii	Borrelia	Ixodes ricinus	Ixodes
Borrelia afzelii	Borrelia	Ixodes ricinus	Ixodes
Borrelia afzelii	Borrelia	Ixodes ricinus	Ixodes
Borrelia afzelii	Borrelia	Ixodes ricinus	Ixodes
Borrelia afzelii	Borrelia	Ixodes ricinus	Ixodes
Borrelia afzelii	Borrelia	Ixodes ricinus	Ixodes
Borrelia afzelii	Borrelia	Ixodes ricinus	Ixodes
Borrelia afzelii	Borrelia	Ixodes ricinus	Ixodes
Borrelia afzelii	Borrelia	Ixodes ricinus	Ixodes
Borrelia afzelii	Borrelia	Ixodes ricinus	Ixodes
Borrelia afzelii	Borrelia	Ixodes ricinus	Ixodes
Borrelia afzelii	Borrelia	Ixodes ricinus	Ixodes
Borrelia afzelii	Borrelia	Ixodes ricinus	Ixodes
Borrelia afzelii	Borrelia	Ixodes ricinus	Ixodes
Borrelia afzelii	Borrelia	Ixodes ricinus	Ixodes
Borrelia afzelii	Borrelia	Ixodes ricinus	Ixodes
Borrelia afzelii	Borrelia	Ixodes ricinus	Ixodes
Borrelia afzelii	Borrelia	Ixodes ricinus	Ixodes
Borrelia afzelii	Borrelia	Ixodes ricinus	Ixodes
Borrelia afzelii	Borrelia	Ixodes ricinus	Ixodes
Borrelia afzelii	Borrelia	Ixodes ricinus	Ixodes
Borrelia afzelii	Borrelia	Ixodes ricinus	Ixodes
Borrelia afzelii	Borrelia	Ixodes ricinus	Ixodes
Borrelia afzelii	Borrelia	Ixodes ricinus	Ixodes
Borrelia afzelii	Borrelia	Ixodes ricinus	Ixodes
Borrelia afzelii	Borrelia	Ixodes ricinus	Ixodes
Borrelia afzelii	Borrelia	Ixodes ricinus	Ixodes
Borrelia afzelii	Borrelia	Ixodes ricinus	Ixodes
Borrelia afzelii	Borrelia	Ixodes ricinus	Ixodes
Borrelia afzelii	Borrelia	Ixodes ricinus	Ixodes
Borrelia afzelii	Borrelia	Ixodes ricinus	Ixodes
Borrelia afzelii	Borrelia	Ixodes ricinus	Ixodes
Borrelia afzelii	Borrelia	Ixodes ricinus	Ixodes
Borrelia afzelii	Borrelia	Ixodes ricinus	Ixodes
Borrelia afzelii	Borrelia	Ixodes ricinus	Ixodes
Borrelia afzelii	Borrelia	Ixodes ricinus	Ixodes
Borrelia afzelii	Borrelia	Ixodes ricinus	Ixodes
Borrelia afzelii	Borrelia	Ixodes ricinus	Ixodes
Borrelia afzelii	Borrelia	Ixodes ricinus	Ixodes
Borrelia afzelii	Borrelia	Ixodes ricinus	Ixodes
Borrelia afzelii	Borrelia	Ixodes ricinus	Ixodes
Borrelia afzelii	Borrelia	Ixodes ricinus	Ixodes
Borrelia afzelii	Borrelia	Ixodes ricinus	Ixodes
Borrelia afzelii	Borrelia	Ixodes ricinus	Ixodes
Borrelia afzelii	Borrelia	Ixodes ricinus	Ixodes
Borrelia afzelii	Borrelia	Ixodes ricinus	Ixodes
Borrelia afzelii	Borrelia	Ixodes ricinus	Ixodes
Borrelia afzelii	Borrelia	Ixodes ricinus	Ixodes
Borrelia afzelii	Borrelia	Ixodes ricinus	Ixodes
Borrelia afzelii	Borrelia	Ixodes ricinus	Ixodes
Borrelia afzelii	Borrelia	Ixodes ricinus	Ixodes
Borrelia afzelii	Borrelia	Ixodes ricinus	Ixodes
Borrelia afzelii	Borrelia	Ixodes ricinus	Ixodes
Borrelia afzelii	Borrelia	Ixodes ricinus	Ixodes
Borrelia afzelii	Borrelia	Ixodes ricinus	Ixodes
Borrelia afzelii	Borrelia	Ixodes ricinus	Ixodes
Borrelia afzelii	Borrelia	Ixodes ricinus	Ixodes
Borrelia afzelii	Borrelia	Ixodes ricinus	Ixodes
Borrelia afzelii	Borrelia	Ixodes ricinus	Ixodes
Borrelia afzelii	Borrelia	Ixodes ricinus	Ixodes
Borrelia afzelii	Borrelia	Ixodes ricinus	Ixodes
Borrelia afzelii	Borrelia	Ixodes ricinus	Ixodes
Borrelia afzelii	Borrelia	Ixodes ricinus	Ixodes
Borrelia afzelii	Borrelia	Ixodes ricinus	Ixodes
Borrelia afzelii	Borrelia	Ixodes ricinus	Ixodes
Borrelia afzelii	Borrelia	Ixodes ricinus	Ixodes
Borrelia afzelii	Borrelia	Ixodes ricinus	Ixodes
Borrelia afzelii	Borrelia	Ixodes ricinus	Ixodes
Borrelia afzelii	Borrelia	Ixodes ricinus	Ixodes
Borrelia afzelii	Borrelia	Ixodes ricinus	Ixodes
Borrelia afzelii	Borrelia	Ixodes ricinus	Ixodes
Borrelia afzelii	Borrelia	Ixodes ricinus	Ixodes
Borrelia afzelii	Borrelia	Ixodes ricinus	Ixodes
Borrelia afzelii	Borrelia	Ixodes ricinus	Ixodes
Borrelia afzelii	Borrelia	Ixodes ricinus	Ixodes
Borrelia afzelii	Borrelia	Ixodes ricinus	Ixodes
Borrelia afzelii	Borrelia	Ixodes ricinus	Ixodes
Borrelia afzelii	Borrelia	Ixodes ricinus	Ixodes
Borrelia afzelii	Borrelia	Ixodes ricinus	Ixodes
Borrelia afzelii	Borrelia	Ixodes ricinus	Ixodes
Borrelia afzelii	Borrelia	Ixodes ricinus	Ixodes
Borrelia afzelii	Borrelia	Ixodes ricinus	Ixodes
Borrelia afzelii	Borrelia	Ixodes ricinus	Ixodes
Borrelia afzelii	Borrelia	Ixodes ricinus	Ixodes
Borrelia afzelii	Borrelia	Ixodes ricinus	Ixodes
Borrelia afzelii	Borrelia	Ixodes ricinus	Ixodes
Borrelia afzelii	Borrelia	Ixodes ricinus	Ixodes
Borrelia afzelii	Borrelia	Ixodes ricinus	Ixodes
Borrelia afzelii	Borrelia	Ixodes ricinus	Ixodes
Borrelia afzelii	Borrelia	Ixodes ricinus	Ixodes
Borrelia afzelii	Borrelia	Ixodes ricinus	Ixodes
Borrelia afzelii	Borrelia	Ixodes ricinus	Ixodes
Borrelia afzelii	Borrelia	Ixodes ricinus	Ixodes
Borrelia afzelii	Borrelia	Ixodes ricinus	Ixodes
Borrelia afzelii	Borrelia	Ixodes ricinus	Ixodes
Borrelia afzelii	Borrelia	Ixodes ricinus	Ixodes
Borrelia afzelii	Borrelia	Ixodes ricinus	Ixodes
Borrelia afzelii	Borrelia	Ixodes ricinus	Ixodes
Borrelia afzelii	Borrelia	Ixodes ricinus	Ixodes
Borrelia afzelii	Borrelia	Ixodes ricinus	Ixodes
Borrelia afzelii	Borrelia	Ixodes ricinus	Ixodes
Borrelia afzelii	Borrelia	Ixodes ricinus	Ixodes
Borrelia afzelii	Borrelia	Ixodes ricinus	Ixodes
Borrelia afzelii	Borrelia	Ixodes ricinus	Ixodes
Borrelia afzelii	Borrelia	Ixodes ricinus	Ixodes
Borrelia afzelii	Borrelia	Ixodes ricinus	Ixodes
Borrelia afzelii	Borrelia	Ixodes ricinus	Ixodes
Borrelia afzelii	Borrelia	Ixodes ricinus	Ixodes
Borrelia afzelii	Borrelia	Ixodes ricinus	Ixodes
Borrelia afzelii	Borrelia	Ixodes ricinus	Ixodes
Borrelia afzelii	Borrelia	Ixodes ricinus	Ixodes
Borrelia afzelii	Borrelia	Ixodes ricinus	Ixodes
Borrelia afzelii	Borrelia	Ixodes ricinus	Ixodes
Borrelia afzelii	Borrelia	Ixodes ricinus	Ixodes
Borrelia afzelii	Borrelia	Ixodes ricinus	Ixodes
Borrelia afzelii	Borrelia	Ixodes ricinus	Ixodes
Borrelia afzelii	Borrelia	Ixodes ricinus	Ixodes
Borrelia afzelii	Borrelia	Ixodes ricinus	Ixodes
Borrelia afzelii	Borrelia	Ixodes ricinus	Ixodes
Borrelia afzelii	Borrelia	Ixodes ricinus	Ixodes
Borrelia afzelii	Borrelia	Ixodes ricinus	Ixodes
Borrelia afzelii	Borrelia	Ixodes ricinus	Ixodes
Borrelia afzelii	Borrelia	Ixodes ricinus	Ixodes
Borrelia afzelii	Borrelia	Ixodes ricinus	Ixodes
Borrelia afzelii	Borrelia	Ixodes ricinus	Ixodes
Borrelia afzelii	Borrelia	Ixodes ricinus	Ixodes
Borrelia afzelii	Borrelia	Ixodes ricinus	Ixodes
Borrelia afzelii	Borrelia	Ixodes ricinus	Ixodes
Borrelia afzelii	Borrelia	Ixodes ricinus	Ixodes
Borrelia afzelii	Borrelia	Ixodes ricinus	Ixodes
Borrelia afzelii	Borrelia	Ixodes ricinus	Ixodes
Borrelia afzelii	Borrelia	Ixodes ricinus	Ixodes
Borrelia afzelii	Borrelia	Ixodes ricinus	Ixodes
Borrelia afzelii	Borrelia	Ixodes ricinus	Ixodes
Borrelia afzelii	Borrelia	Ixodes ricinus	Ixodes
Borrelia afzelii	Borrelia	Ixodes ricinus	Ixodes
Borrelia afzelii	Borrelia	Ixodes ricinus	Ixodes
Borrelia afzelii	Borrelia	Ixodes ricinus	Ixodes
Borrelia afzelii	Borrelia	Ixodes ricinus	Ixodes
Borrelia afzelii	Borrelia	Ixodes ricinus	Ixodes
Borrelia afzelii	Borrelia	Ixodes ricinus	Ixodes
Borrelia afzelii	Borrelia	Ixodes ricinus	Ixodes
Borrelia afzelii	Borrelia	Ixodes ricinus	Ixodes
Borrelia afzelii	Borrelia	Ixodes ricinus	Ixodes
Borrelia afzelii	Borrelia	Ixodes ricinus	Ixodes
Borrelia afzelii	Borrelia	Ixodes ricinus	Ixodes
Borrelia afzelii	Borrelia	Ixodes ricinus	Ixodes
Borrelia afzelii	Borrelia	Ixodes ricinus	Ixodes
Borrelia afzelii	Borrelia	Ixodes ricinus	Ixodes
Borrelia afzelii	Borrelia	Ixodes ricinus	Ixodes
Borrelia afzelii	Borrelia	Ixodes ricinus	Ixodes
Borrelia afzelii	Borrelia	Ixodes ricinus	Ixodes
Borrelia afzelii	Borrelia	Ixodes ricinus	Ixodes
Borrelia afzelii	Borrelia	Ixodes ricinus	Ixodes
Borrelia afzelii	Borrelia	Ixodes ricinus	Ixodes
Borrelia afzelii	Borrelia	Ixodes ricinus	Ixodes
Borrelia afzelii	Borrelia	Ixodes ricinus	Ixodes
Borrelia afzelii	Borrelia	Ixodes ricinus	Ixodes
Borrelia afzelii	Borrelia	Ixodes ricinus	Ixodes
Borrelia afzelii	Borrelia	Ixodes ricinus	Ixodes
Borrelia afzelii	Borrelia	Ixodes ricinus	Ixodes
Borrelia afzelii	Borrelia	Ixodes ricinus	Ixodes
Borrelia afzelii	Borrelia	Ixodes ricinus	Ixodes
Borrelia afzelii	Borrelia	Ixodes ricinus	Ixodes
Borrelia afzelii	Borrelia	Ixodes ricinus	Ixodes
Borrelia afzelii	Borrelia	Ixodes ricinus	Ixodes
Borrelia afzelii	Borrelia	Ixodes ricinus	Ixodes
Borrelia afzelii	Borrelia	Ixodes ricinus	Ixodes
Borrelia afzelii	Borrelia	Ixodes ricinus	Ixodes
Borrelia afzelii	Borrelia	Ixodes ricinus	Ixodes
Borrelia afzelii	Borrelia	Ixodes ricinus	Ixodes
Borrelia afzelii	Borrelia	Ixodes ricinus	Ixodes
Borrelia afzelii	Borrelia	Ixodes ricinus	Ixodes
Borrelia afzelii	Borrelia	Ixodes ricinus	Ixodes
Borrelia afzelii	Borrelia	Ixodes ricinus	Ixodes
Borrelia afzelii	Borrelia	Ixodes ricinus	Ixodes
Borrelia afzelii	Borrelia	Ixodes ricinus	Ixodes
Borrelia afzelii	Borrelia	Ixodes ricinus	Ixodes
Borrelia afzelii	Borrelia	Ixodes ricinus	Ixodes
Borrelia afzelii	Borrelia	Ixodes ricinus	Ixodes
Borrelia afzelii	Borrelia	Ixodes ricinus	Ixodes
Borrelia afzelii	Borrelia	Ixodes ricinus	Ixodes
Borrelia afzelii	Borrelia	Ixodes ricinus	Ixodes
Borrelia afzelii	Borrelia	Ixodes ricinus	Ixodes
Borrelia afzelii	Borrelia	Ixodes ricinus	Ixodes
Borrelia afzelii	Borrelia	Ixodes ricinus	Ixodes
Borrelia afzelii	Borrelia	Ixodes ricinus	Ixodes
Borrelia afzelii	Borrelia	Ixodes ricinus	Ixodes
Borrelia afzelii	Borrelia	Ixodes ricinus	Ixodes
Borrelia afzelii	Borrelia	Ixodes ricinus	Ixodes
Borrelia afzelii	Borrelia	Ixodes ricinus	Ixodes
Borrelia afzelii	Borrelia	Ixodes ricinus	Ixodes
Borrelia afzelii	Borrelia	Ixodes ricinus	Ixodes
Borrelia afzelii	Borrelia	Ixodes ricinus	Ixodes
Borrelia afzelii	Borrelia	Ixodes ricinus	Ixodes
Borrelia afzelii	Borrelia	Ixodes ricinus	Ixodes
Borrelia afzelii	Borrelia	Ixodes ricinus	Ixodes
Borrelia afzelii	Borrelia	Ixodes ricinus	Ixodes
Borrelia afzelii	Borrelia	Ixodes ricinus	Ixodes
Borrelia afzelii	Borrelia	Ixodes ricinus	Ixodes
Borrelia afzelii	Borrelia	Ixodes ricinus	Ixodes
Borrelia afzelii	Borrelia	Ixodes ricinus	Ixodes
Borrelia afzelii	Borrelia	Ixodes ricinus	Ixodes
Borrelia afzelii	Borrelia	Ixodes ricinus	Ixodes
Borrelia afzelii	Borrelia	Ixodes ricinus	Ixodes
Borrelia afzelii	Borrelia	Ixodes ricinus	Ixodes
Borrelia afzelii	Borrelia	Ixodes ricinus	Ixodes
Borrelia afzelii	Borrelia	Ixodes ricinus	Ixodes
Borrelia afzelii	Borrelia	Ixodes ricinus	Ixodes
Borrelia afzelii	Borrelia	Ixodes ricinus	Ixodes
Borrelia afzelii	Borrelia	Ixodes ricinus	Ixodes
Borrelia afzelii	Borrelia	Ixodes ricinus	Ixodes
Borrelia afzelii	Borrelia	Ixodes ricinus	Ixodes
Borrelia afzelii	Borrelia	Ixodes ricinus	Ixodes
Borrelia afzelii	Borrelia	Ixodes ricinus	Ixodes
Borrelia afzelii	Borrelia	Ixodes ricinus	Ixodes
Borrelia afzelii	Borrelia	Ixodes ricinus	Ixodes
Borrelia afzelii	Borrelia	Ixodes ricinus	Ixodes
Borrelia afzelii	Borrelia	Ixodes ricinus	Ixodes
Borrelia afzelii	Borrelia	Ixodes ricinus	Ixodes
Borrelia afzelii	Borrelia	Ixodes ricinus	Ixodes
Borrelia afzelii	Borrelia	Ixodes ricinus	Ixodes
Borrelia afzelii	Borrelia	Ixodes ricinus	Ixodes
Borrelia afzelii	Borrelia	Ixodes ricinus	Ixodes
Borrelia afzelii	Borrelia	Ixodes ricinus	Ixodes
Borrelia afzelii	Borrelia	Ixodes ricinus	Ixodes
Borrelia afzelii	Borrelia	Ixodes ricinus	Ixodes
Borrelia afzelii	Borrelia	Ixodes ricinus	Ixodes
Borrelia afzelii	Borrelia	Ixodes ricinus	Ixodes
Borrelia afzelii	Borrelia	Ixodes ricinus	Ixodes
Borrelia afzelii	Borrelia	Ixodes ricinus	Ixodes
Borrelia afzelii	Borrelia	Ixodes ricinus	Ixodes
Borrelia afzelii	Borrelia	Ixodes ricinus	Ixodes
Borrelia afzelii	Borrelia	Ixodes ricinus	Ixodes
Borrelia afzelii	Borrelia	Ixodes ricinus	Ixodes
Borrelia afzelii	Borrelia	Ixodes ricinus	Ixodes
Borrelia afzelii	Borrelia	Ixodes ricinus	Ixodes
Borrelia afzelii	Borrelia	Ixodes ricinus	Ixodes
Borrelia afzelii	Borrelia	Ixodes ricinus	Ixodes
Borrelia afzelii	Borrelia	Ixodes ricinus	Ixodes
Borrelia afzelii	Borrelia	Ixodes ricinus	Ixodes
Borrelia afzelii	Borrelia	Ixodes ricinus	Ixodes
Borrelia afzelii	Borrelia	Ixodes ricinus	Ixodes
Borrelia afzelii	Borrelia	Ixodes ricinus	Ixodes
Borrelia afzelii	Borrelia	Ixodes ricinus	Ixodes
Borrelia afzelii	Borrelia	Ixodes ricinus	Ixodes
Borrelia afzelii	Borrelia	Ixodes ricinus	Ixodes
Borrelia afzelii	Borrelia	Ixodes ricinus	Ixodes
Borrelia afzelii	Borrelia	Ixodes ricinus	Ixodes
Borrelia afzelii	Borrelia	Ixodes ricinus	Ixodes
Borrelia afzelii	Borrelia	Ixodes ricinus	Ixodes
Borrelia afzelii	Borrelia	Ixodes ricinus	Ixodes
Borrelia afzelii	Borrelia	Ixodes ricinus	Ixodes
Borrelia afzelii	Borrelia	Ixodes ricinus	Ixodes
Borrelia afzelii	Borrelia	Ixodes ricinus	Ixodes
Borrelia afzelii	Borrelia	Ixodes ricinus	Ixodes
Borrelia afzelii	Borrelia	Ixodes ricinus	Ixodes
Borrelia afzelii	Borrelia	Ixodes ricinus	Ixodes
Borrelia afzelii	Borrelia	Ixodes ricinus	Ixodes
Borrelia afzelii	Borrelia	Ixodes ricinus	Ixodes
Borrelia afzelii	Borrelia	Ixodes ricinus	Ixodes
Borrelia afzelii	Borrelia	Ixodes ricinus	Ixodes
Borrelia afzelii	Borrelia	Ixodes ricinus	Ixodes
Borrelia afzelii	Borrelia	Ixodes ricinus	Ixodes
Borrelia afzelii	Borrelia	Ixodes ricinus	Ixodes
Borrelia afzelii	Borrelia	Ixodes ricinus	Ixodes
Borrelia afzelii	Borrelia	Ixodes ricinus	Ixodes
Borrelia afzelii	Borrelia	Ixodes ricinus	Ixodes
Borrelia afzelii	Borrelia	Ixodes ricinus	Ixodes
Borrelia afzelii	Borrelia	Ixodes ricinus	Ixodes
Borrelia afzelii	Borrelia	Ixodes ricinus	Ixodes
Borrelia afzelii	Borrelia	Ixodes ricinus	Ixodes
Borrelia afzelii	Borrelia	Ixodes ricinus	Ixodes
Borrelia afzelii	Borrelia	Ixodes ricinus	Ixodes
Borrelia afzelii	Borrelia	Ixodes ricinus	Ixodes
Borrelia afzelii	Borrelia	Ixodes ricinus	Ixodes
Borrelia afzelii	Borrelia	Ixodes ricinus	Ixodes
Borrelia afzelii	Borrelia	Ixodes ricinus	Ixodes
Borrelia afzelii	Borrelia	Ixodes ricinus	Ixodes
Borrelia afzelii	Borrelia	Ixodes ricinus	Ixodes
Borrelia afzelii	Borrelia	Ixodes ricinus	Ixodes
Borrelia afzelii	Borrelia	Ixodes ricinus	Ixodes
Borrelia afzelii	Borrelia	Ixodes ricinus	Ixodes
Borrelia afzelii	Borrelia	Ixodes ricinus	Ixodes
Borrelia afzelii	Borrelia	Ixodes ricinus	Ixodes
Borrelia afzelii	Borrelia	Ixodes ricinus	Ixodes
Borrelia afzelii	Borrelia	Ixodes ricinus	Ixodes
Borrelia afzelii	Borrelia	Ixodes ricinus	Ixodes
Borrelia afzelii	Borrelia	Ixodes ricinus	Ixodes
Borrelia afzelii	Borrelia	Ixodes ricinus	Ixodes
Borrelia afzelii	Borrelia	Ixodes ricinus	Ixodes
Borrelia afzelii	Borrelia	Ixodes ricinus	Ixodes
Borrelia afzelii	Borrelia	Ixodes ricinus	Ixodes
Borrelia afzelii	Borrelia	Ixodes ricinus	Ixodes
Borrelia afzelii	Borrelia	Ixodes ricinus	Ixodes
Borrelia afzelii	Borrelia	Ixodes ricinus	Ixodes
Borrelia afzelii	Borrelia	Ixodes ricinus	Ixodes
Borrelia afzelii	Borrelia	Ixodes ricinus	Ixodes
Borrelia afzelii	Borrelia	Ixodes ricinus	Ixodes
Borrelia afzelii	Borrelia	Ixodes ricinus	Ixodes
Borrelia afzelii	Borrelia	Ixodes ricinus	Ixodes
Borrelia afzelii	Borrelia	Ixodes ricinus	Ixodes
Borrelia afzelii	Borrelia	Ixodes ricinus	Ixodes
Borrelia afzelii	Borrelia	Ixodes ricinus	Ixodes
Borrelia afzelii	Borrelia	Ixodes ricinus	Ixodes
Borrelia afzelii	Borrelia	Ixodes ricinus	Ixodes
Borrelia afzelii	Borrelia	Ixodes ricinus	Ixodes
Borrelia afzelii	Borrelia	Ixodes ricinus	Ixodes
Borrelia afzelii	Borrelia	Ixodes ricinus	Ixodes
Borrelia afzelii	Borrelia	Ixodes ricinus	Ixodes
Borrelia afzelii	Borrelia	Ixodes ricinus	Ixodes
Borrelia afzelii	Borrelia	Ixodes ricinus	Ixodes
Borrelia afzelii	Borrelia	Ixodes ricinus	Ixodes
Borrelia afzelii	Borrelia	Ixodes ricinus	Ixodes
Borrelia afzelii	Borrelia	Ixodes ricinus	Ixodes
Borrelia afzelii	Borrelia	Ixodes ricinus	Ixodes
Borrelia afzelii	Borrelia	Ixodes ricinus	Ixodes
Borrelia afzelii	Borrelia	Ixodes ricinus	Ixodes
Borrelia afzelii	Borrelia	Ixodes ricinus	Ixodes
Borrelia afzelii	Borrelia	Ixodes ricinus	Ixodes
Borrelia afzelii	Borrelia	Ixodes ricinus	Ixodes
Borrelia afzelii	Borrelia	Ixodes ricinus	Ixodes
Borrelia afzelii	Borrelia	Ixodes ricinus	Ixodes
Borrelia afzelii	Borrelia	Ixodes ricinus	Ixodes
Borrelia afzelii	Borrelia	Ixodes ricinus	Ixodes
Borrelia afzelii	Borrelia	Ixodes ricinus	Ixodes
Borrelia afzelii	Borrelia	Ixodes ricinus	Ixodes
Borrelia afzelii	Borrelia	Ixodes ricinus	Ixodes
Borrelia afzelii	Borrelia	Ixodes ricinus	Ixodes
Borrelia afzelii	Borrelia	Ixodes ricinus	Ixodes
Borrelia afzelii	Borrelia	Ixodes ricinus	Ixodes
Borrelia afzelii	Borrelia	Ixodes ricinus	Ixodes
Borrelia afzelii	Borrelia	Ixodes ricinus	Ixodes
Borrelia afzelii	Borrelia	Ixodes ricinus	Ixodes
Borrelia afzelii	Borrelia	Ixodes ricinus	Ixodes
Borrelia afzelii	Borrelia	Ixodes ricinus	Ixodes
Borrelia afzelii	Borrelia	Ixodes ricinus	Ixodes
Borrelia afzelii	Borrelia	Ixodes ricinus	Ixodes
Borrelia afzelii	Borrelia	Ixodes ricinus	Ixodes
Borrelia afzelii	Borrelia	Ixodes ricinus	Ixodes
Borrelia afzelii	Borrelia	Ixodes ricinus	Ixodes
Borrelia afzelii	Borrelia	Ixodes ricinus	Ixodes
Borrelia afzelii	Borrelia	Ixodes ricinus	Ixodes
Borrelia afzelii	Borrelia	Ixodes ricinus	Ixodes
Borrelia afzelii	Borrelia	Ixodes ricinus	Ixodes
Borrelia afzelii	Borrelia	Ixodes ricinus	Ixodes
Borrelia afzelii	Borrelia	Ixodes ricinus	Ixodes
Borrelia afzelii	Borrelia	Ixodes ricinus	Ixodes
Borrelia afzelii	Borrelia	Ixodes ricinus	Ixodes
Borrelia afzelii	Borrelia	Ixodes ricinus	Ixodes
Borrelia afzelii	Borrelia	Ixodes ricinus	Ixodes
Borrelia afzelii	Borrelia	Ixodes ricinus	Ixodes
Borrelia afzelii	Borrelia	Lacerta viridis	Lacerta
Borrelia afzelii	Borrelia	Lacerta viridis	Lacerta
Borrelia afzelii	Borrelia	Microtus agrestis	Microtus
Borrelia afzelii	Borrelia	Microtus agrestis	Microtus
Borrelia afzelii	Borrelia	Microtus agrestis	Microtus
Borrelia afzelii	Borrelia	Microtus agrestis	Microtus
Borrelia afzelii	Borrelia	Microtus agrestis	Microtus
Borrelia afzelii	Borrelia	Microtus agrestis	Microtus
Borrelia afzelii	Borrelia	Microtus agrestis	Microtus
Borrelia afzelii	Borrelia	Microtus agrestis	Microtus
Borrelia afzelii	Borrelia	Microtus agrestis	Microtus
Borrelia afzelii	Borrelia	Microtus arvalis	Microtus
Borrelia afzelii	Borrelia	Microtus arvalis	Microtus
Borrelia afzelii	Borrelia	Microtus arvalis	Microtus
Borrelia afzelii	Borrelia	Microtus arvalis	Microtus
Borrelia afzelii	Borrelia	Microtus arvalis	Microtus
Borrelia afzelii	Borrelia	Microtus arvalis	Microtus
Borrelia afzelii	Borrelia	Motacilla cinerea	Motacilla
Borrelia afzelii	Borrelia	Mus musculus	Mus
Borrelia afzelii	Borrelia	Mus musculus	Mus
Borrelia afzelii	Borrelia	Mus musculus	Mus
Borrelia afzelii	Borrelia	Mus musculus	Mus
Borrelia afzelii	Borrelia	Mus musculus	Mus
Borrelia afzelii	Borrelia	Mus musculus	Mus
Borrelia afzelii	Borrelia	Mus musculus	Mus
Borrelia afzelii	Borrelia	Myodes glareolus	Myodes
Borrelia afzelii	Borrelia	Myodes glareolus	Myodes
Borrelia afzelii	Borrelia	Myodes glareolus	Myodes
Borrelia afzelii	Borrelia	Myodes glareolus	Myodes
Borrelia afzelii	Borrelia	Myodes glareolus	Myodes
Borrelia afzelii	Borrelia	Myodes glareolus	Myodes
Borrelia afzelii	Borrelia	Myodes glareolus	Myodes
Borrelia afzelii	Borrelia	Myodes glareolus	Myodes
Borrelia afzelii	Borrelia	Myodes glareolus	Myodes
Borrelia afzelii	Borrelia	Myodes glareolus	Myodes
Borrelia afzelii	Borrelia	Myodes glareolus	Myodes
Borrelia afzelii	Borrelia	Myodes glareolus	Myodes
Borrelia afzelii	Borrelia	Myodes glareolus	Myodes
Borrelia afzelii	Borrelia	Myodes glareolus	Myodes
Borrelia afzelii	Borrelia	Myodes glareolus	Myodes
Borrelia afzelii	Borrelia	Myodes glareolus	Myodes
Borrelia afzelii	Borrelia	Myodes glareolus	Myodes
Borrelia afzelii	Borrelia	Myodes glareolus	Myodes
Borrelia afzelii	Borrelia	Myodes glareolus	Myodes
Borrelia afzelii	Borrelia	Myodes glareolus	Myodes
Borrelia afzelii	Borrelia	Myodes glareolus	Myodes
Borrelia afzelii	Borrelia	Myodes glareolus	Myodes
Borrelia afzelii	Borrelia	Myodes glareolus	Myodes
Borrelia afzelii	Borrelia	Myodes glareolus	Myodes
Borrelia afzelii	Borrelia	Myodes glareolus	Myodes
Borrelia afzelii	Borrelia	Myodes glareolus	Myodes
Borrelia afzelii	Borrelia	Parus major	Parus
Borrelia afzelii	Borrelia	Microtus subterraneus	Microtus
Borrelia afzelii	Borrelia	Microtus subterraneus	Microtus
Borrelia afzelii	Borrelia	Rattus losea	Rattus
Borrelia afzelii	Borrelia	Rattus norvegicus	Rattus
Borrelia afzelii	Borrelia	Sciurus vulgaris	Sciurus
Borrelia afzelii	Borrelia	Sciurus vulgaris	Sciurus
Borrelia afzelii	Borrelia	Sorex araneus	Sorex
Borrelia afzelii	Borrelia	Sorex coronatus	Sorex
Borrelia afzelii	Borrelia	Sorex minutus	Sorex
Borrelia afzelii	Borrelia	Sylvia communis	Sylvia
Borrelia afzelii	Borrelia	Tamias sibiricus	Tamias
Borrelia afzelii	Borrelia	Turdus iliacus	Turdus
Borrelia afzelii	Borrelia	Turdus iliacus	Turdus
Borrelia afzelii	Borrelia	Turdus merula	Turdus
Borrelia afzelii	Borrelia	Turdus merula	Turdus
Borrelia afzelii	Borrelia	Turdus merula	Turdus
Borrelia afzelii	Borrelia	Turdus philomelos	Turdus
Borrelia afzelii	Borrelia	Turdus pilaris	Turdus
Borrelia afzelii	Borrelia	Turdus viscivorus	Turdus
Borrelia afzelii	Borrelia	Turdus viscivorus	Turdus
Borrelia americana	Borrelia	Ixodes pacificus	Ixodes
Borrelia americana	Borrelia	Ixodes pacificus	Ixodes
Borrelia americana	Borrelia	Ixodes pacificus	Ixodes
Borrelia americana	Borrelia	Ixodes pacificus	Ixodes
Borrelia andersonii	Borrelia	Anolis carolinensis	Anolis
Borrelia andersonii	Borrelia	Plestiodon laticeps	Plestiodon
Borrelia andersonii	Borrelia	Ixodes dentatus	Ixodes
Borrelia andersonii	Borrelia	Ixodes scapularis	Ixodes
Borrelia andersonii	Borrelia	Sylvilagus floridanus	Sylvilagus
Borrelia bavariensis	Borrelia	Anthus trivialis	Anthus
Borrelia bavariensis	Borrelia	Erinaceus europaeus	Erinaceus
Borrelia bavariensis	Borrelia	Erinaceus roumanicus	Erinaceus
Borrelia bavariensis	Borrelia	Erithacus rubecula	Erithacus
Borrelia bavariensis	Borrelia	Glis glis	Glis
Borrelia bavariensis	Borrelia	Ixodes persulcatus	Ixodes
Borrelia bavariensis	Borrelia	Ixodes persulcatus	Ixodes
Borrelia bavariensis	Borrelia	Ixodes persulcatus	Ixodes
Borrelia bavariensis	Borrelia	Ixodes persulcatus	Ixodes
Borrelia bavariensis	Borrelia	Ixodes persulcatus	Ixodes
Borrelia bavariensis	Borrelia	Ixodes persulcatus	Ixodes
Borrelia bavariensis	Borrelia	Ixodes persulcatus	Ixodes
Borrelia bavariensis	Borrelia	Ixodes persulcatus	Ixodes
Borrelia bavariensis	Borrelia	Ixodes persulcatus	Ixodes
Borrelia bavariensis	Borrelia	Ixodes persulcatus	Ixodes
Borrelia bavariensis	Borrelia	Ixodes ricinus	Ixodes
Borrelia bavariensis	Borrelia	Ixodes ricinus	Ixodes
Borrelia bavariensis	Borrelia	Ixodes ricinus	Ixodes
Borrelia bavariensis	Borrelia	Ixodes ricinus	Ixodes
Borrelia bavariensis	Borrelia	Ixodes ricinus	Ixodes
Borrelia bavariensis	Borrelia	Ixodes ricinus	Ixodes
Borrelia bavariensis	Borrelia	Ixodes ricinus	Ixodes
Borrelia bavariensis	Borrelia	Ixodes ricinus	Ixodes
Borrelia bavariensis	Borrelia	Ixodes ricinus	Ixodes
Borrelia bavariensis	Borrelia	Ixodes ricinus	Ixodes
Borrelia bavariensis	Borrelia	Ixodes ricinus	Ixodes
Borrelia bavariensis	Borrelia	Ixodes ricinus	Ixodes
Borrelia bavariensis	Borrelia	Ixodes ricinus	Ixodes
Borrelia bavariensis	Borrelia	Turdus merula	Turdus
Borrelia bavariensis	Borrelia	Turdus philomelos	Turdus
Borrelia bissettii	Borrelia	Anolis sagrei	Anolis
Borrelia bissettii	Borrelia	Ixodes affinis	Ixodes
Borrelia bissettii	Borrelia	Ixodes affinis	Ixodes
Borrelia bissettii	Borrelia	Ixodes affinis	Ixodes
Borrelia bissettii	Borrelia	Ixodes affinis	Ixodes
Borrelia bissettii	Borrelia	Ixodes affinis	Ixodes
Borrelia bissettii	Borrelia	Ixodes affinis	Ixodes
Borrelia bissettii	Borrelia	Ixodes auritulus	Ixodes
Borrelia bissettii	Borrelia	Ixodes pacificus	Ixodes
Borrelia bissettii	Borrelia	Ixodes pacificus	Ixodes
Borrelia bissettii	Borrelia	Ixodes pacificus	Ixodes
Borrelia bissettii	Borrelia	Ixodes pacificus	Ixodes
Borrelia bissettii	Borrelia	Ixodes pacificus	Ixodes
Borrelia bissettii	Borrelia	Ixodes ricinus	Ixodes
Borrelia bissettii	Borrelia	Ixodes scapularis	Ixodes
Borrelia bissettii	Borrelia	Ixodes spinipalpis	Ixodes
Borrelia bissettii	Borrelia	Ixodes spinipalpis	Ixodes
Borrelia bissettii	Borrelia	Microtus ochrogaster	Microtus
Borrelia bissettii	Borrelia	Neotoma floridana	Neotoma
Borrelia bissettii	Borrelia	Neotoma floridana	Neotoma
Borrelia bissettii	Borrelia	Neotoma floridana	Neotoma
Borrelia bissettii	Borrelia	Neotoma floridana	Neotoma
Borrelia bissettii	Borrelia	Neotoma fuscipes	Neotoma
Borrelia bissettii	Borrelia	Neotoma fuscipes	Neotoma
Borrelia bissettii	Borrelia	Neotoma mexicana	Neotoma
Borrelia bissettii	Borrelia	Neotoma mexicana	Neotoma
Borrelia bissettii	Borrelia	Peromyscus difficilis	Peromyscus
Borrelia bissettii	Borrelia	Peromyscus gossypinus	Peromyscus
Borrelia bissettii	Borrelia	Peromyscus gossypinus	Peromyscus
Borrelia bissettii	Borrelia	Peromyscus gossypinus	Peromyscus
Borrelia bissettii	Borrelia	Peromyscus gossypinus	Peromyscus
Borrelia bissettii	Borrelia	Peromyscus maniculatus	Peromyscus
Borrelia bissettii	Borrelia	Peromyscus maniculatus	Peromyscus
Borrelia bissettii	Borrelia	Rattus rattus	Rattus
Borrelia bissettii	Borrelia	Scincella lateralis	Scincella
Borrelia bissettii	Borrelia	Sigmodon hispidus	Sigmodon
Borrelia bissettii	Borrelia	Sigmodon hispidus	Sigmodon
Borrelia bissettii	Borrelia	Sigmodon hispidus	Sigmodon
Borrelia bissettii	Borrelia	Sigmodon hispidus	Sigmodon
Borrelia bissettii	Borrelia	Sigmodon hispidus	Sigmodon
Borrelia bissettii	Borrelia	Spermophilus lateralis	Spermophilus
Borrelia bissettii	Borrelia	Sylvilagus nuttallii	Sylvilagus
Borrelia bissettii	Borrelia	Tamias minimus	Tamias
Borrelia bissettii	Borrelia	Tamias quadrivittatus	Tamias
Borrelia bissettii	Borrelia	Tamias umbrinus	Tamias
Borrelia burgdorferi s.l.	Borrelia	Acrocephalus arundinaceus	Acrocephalus
Borrelia burgdorferi s.l.	Borrelia	Acrocephalus arundinaceus	Acrocephalus
Borrelia burgdorferi s.l.	Borrelia	Acrocephalus melanopogon	Acrocephalus
Borrelia burgdorferi s.l.	Borrelia	Acrocephalus schoenobaenus	Acrocephalus
Borrelia burgdorferi s.l.	Borrelia	Acrocephalus schoenobaenus	Acrocephalus
Borrelia burgdorferi s.l.	Borrelia	Acrocephalus scirpaceus	Acrocephalus
Borrelia burgdorferi s.l.	Borrelia	Acrocephalus scirpaceus	Acrocephalus
Borrelia burgdorferi s.l.	Borrelia	Actitis hypoleucos	Actitis
Borrelia burgdorferi s.l.	Borrelia	Anthus trivialis	Anthus
Borrelia burgdorferi s.l.	Borrelia	Apodemus agrarius	Apodemus
Borrelia burgdorferi s.l.	Borrelia	Apodemus agrarius	Apodemus
Borrelia burgdorferi s.l.	Borrelia	Apodemus agrarius	Apodemus
Borrelia burgdorferi s.l.	Borrelia	Apodemus agrarius	Apodemus
Borrelia burgdorferi s.l.	Borrelia	Apodemus agrarius	Apodemus
Borrelia burgdorferi s.l.	Borrelia	Apodemus agrarius	Apodemus
Borrelia burgdorferi s.l.	Borrelia	Apodemus agrarius	Apodemus
Borrelia burgdorferi s.l.	Borrelia	Apodemus agrarius	Apodemus
Borrelia burgdorferi s.l.	Borrelia	Apodemus agrarius	Apodemus
Borrelia burgdorferi s.l.	Borrelia	Apodemus agrarius	Apodemus
Borrelia burgdorferi s.l.	Borrelia	Apodemus agrarius	Apodemus
Borrelia burgdorferi s.l.	Borrelia	Apodemus agrarius	Apodemus
Borrelia burgdorferi s.l.	Borrelia	Apodemus agrarius	Apodemus
Borrelia burgdorferi s.l.	Borrelia	Apodemus agrarius	Apodemus
Borrelia burgdorferi s.l.	Borrelia	Apodemus agrarius	Apodemus
Borrelia burgdorferi s.l.	Borrelia	Apodemus flavicollis	Apodemus
Borrelia burgdorferi s.l.	Borrelia	Apodemus flavicollis	Apodemus
Borrelia burgdorferi s.l.	Borrelia	Apodemus flavicollis	Apodemus
Borrelia burgdorferi s.l.	Borrelia	Apodemus flavicollis	Apodemus
Borrelia burgdorferi s.l.	Borrelia	Apodemus flavicollis	Apodemus
Borrelia burgdorferi s.l.	Borrelia	Apodemus flavicollis	Apodemus
Borrelia burgdorferi s.l.	Borrelia	Apodemus flavicollis	Apodemus
Borrelia burgdorferi s.l.	Borrelia	Apodemus flavicollis	Apodemus
Borrelia burgdorferi s.l.	Borrelia	Apodemus flavicollis	Apodemus
Borrelia burgdorferi s.l.	Borrelia	Apodemus flavicollis	Apodemus
Borrelia burgdorferi s.l.	Borrelia	Apodemus flavicollis	Apodemus
Borrelia burgdorferi s.l.	Borrelia	Apodemus flavicollis	Apodemus
Borrelia burgdorferi s.l.	Borrelia	Apodemus flavicollis	Apodemus
Borrelia burgdorferi s.l.	Borrelia	Apodemus flavicollis	Apodemus
Borrelia burgdorferi s.l.	Borrelia	Apodemus flavicollis	Apodemus
Borrelia burgdorferi s.l.	Borrelia	Apodemus flavicollis	Apodemus
Borrelia burgdorferi s.l.	Borrelia	Apodemus flavicollis	Apodemus
Borrelia burgdorferi s.l.	Borrelia	Apodemus flavicollis	Apodemus
Borrelia burgdorferi s.l.	Borrelia	Apodemus flavicollis	Apodemus
Borrelia burgdorferi s.l.	Borrelia	Apodemus flavicollis	Apodemus
Borrelia burgdorferi s.l.	Borrelia	Apodemus flavicollis	Apodemus
Borrelia burgdorferi s.l.	Borrelia	Apodemus flavicollis	Apodemus
Borrelia burgdorferi s.l.	Borrelia	Apodemus flavicollis	Apodemus
Borrelia burgdorferi s.l.	Borrelia	Apodemus microps	Apodemus
Borrelia burgdorferi s.l.	Borrelia	Apodemus microps	Apodemus
Borrelia burgdorferi s.l.	Borrelia	Apodemus microps	Apodemus
Borrelia burgdorferi s.l.	Borrelia	Apodemus microps	Apodemus
Borrelia burgdorferi s.l.	Borrelia	Apodemus microps	Apodemus
Borrelia burgdorferi s.l.	Borrelia	Apodemus microps	Apodemus
Borrelia burgdorferi s.l.	Borrelia	Apodemus sylvaticus	Apodemus
Borrelia burgdorferi s.l.	Borrelia	Apodemus sylvaticus	Apodemus
Borrelia burgdorferi s.l.	Borrelia	Apodemus sylvaticus	Apodemus
Borrelia burgdorferi s.l.	Borrelia	Apodemus sylvaticus	Apodemus
Borrelia burgdorferi s.l.	Borrelia	Apodemus sylvaticus	Apodemus
Borrelia burgdorferi s.l.	Borrelia	Apodemus sylvaticus	Apodemus
Borrelia burgdorferi s.l.	Borrelia	Apodemus sylvaticus	Apodemus
Borrelia burgdorferi s.l.	Borrelia	Apodemus sylvaticus	Apodemus
Borrelia burgdorferi s.l.	Borrelia	Apodemus sylvaticus	Apodemus
Borrelia burgdorferi s.l.	Borrelia	Apodemus sylvaticus	Apodemus
Borrelia burgdorferi s.l.	Borrelia	Apodemus sylvaticus	Apodemus
Borrelia burgdorferi s.l.	Borrelia	Apodemus sylvaticus	Apodemus
Borrelia burgdorferi s.l.	Borrelia	Apodemus sylvaticus	Apodemus
Borrelia burgdorferi s.l.	Borrelia	Apodemus uralensis	Apodemus
Borrelia burgdorferi s.l.	Borrelia	Capreolus capreolus	Capreolus
Borrelia burgdorferi s.l.	Borrelia	Capreolus capreolus	Capreolus
Borrelia burgdorferi s.l.	Borrelia	Capreolus capreolus	Capreolus
Borrelia burgdorferi s.l.	Borrelia	Capreolus capreolus	Capreolus
Borrelia burgdorferi s.l.	Borrelia	Capreolus capreolus	Capreolus
Borrelia burgdorferi s.l.	Borrelia	Capreolus capreolus	Capreolus
Borrelia burgdorferi s.l.	Borrelia	Capreolus capreolus	Capreolus
Borrelia burgdorferi s.l.	Borrelia	Capreolus capreolus	Capreolus
Borrelia burgdorferi s.l.	Borrelia	Cervus elaphus	Cervus
Borrelia burgdorferi s.l.	Borrelia	Cervus elaphus	Cervus
Borrelia burgdorferi s.l.	Borrelia	Coccothraustes coccothraustes	Coccothraustes
Borrelia burgdorferi s.l.	Borrelia	Cyanistes caeruleus	Cyanistes
Borrelia burgdorferi s.l.	Borrelia	Cyanistes caeruleus	Cyanistes
Borrelia burgdorferi s.l.	Borrelia	Cyanistes caeruleus	Cyanistes
Borrelia burgdorferi s.l.	Borrelia	Dipodomys californicus	Dipodomys
Borrelia burgdorferi s.l.	Borrelia	Emberiza schoeniclus	Emberiza
Borrelia burgdorferi s.l.	Borrelia	Emberiza schoeniclus	Emberiza
Borrelia burgdorferi s.l.	Borrelia	Erithacus rubecula	Erithacus
Borrelia burgdorferi s.l.	Borrelia	Fringilla coelebs	Fringilla
Borrelia burgdorferi s.l.	Borrelia	Glaucomys sabrinus	Glaucomys
Borrelia burgdorferi s.l.	Borrelia	Hirundo rustica	Hirundo
Borrelia burgdorferi s.l.	Borrelia	Ixodes acuminatus	Ixodes
Borrelia burgdorferi s.l.	Borrelia	Ixodes acuminatus	Ixodes
Borrelia burgdorferi s.l.	Borrelia	Ixodes acuminatus	Ixodes
Borrelia burgdorferi s.l.	Borrelia	Ixodes acuminatus	Ixodes
Borrelia burgdorferi s.l.	Borrelia	Ixodes pacificus	Ixodes
Borrelia burgdorferi s.l.	Borrelia	Ixodes pacificus	Ixodes
Borrelia burgdorferi s.l.	Borrelia	Ixodes pacificus	Ixodes
Borrelia burgdorferi s.l.	Borrelia	Ixodes pacificus	Ixodes
Borrelia burgdorferi s.l.	Borrelia	Ixodes pacificus	Ixodes
Borrelia burgdorferi s.l.	Borrelia	Ixodes pacificus	Ixodes
Borrelia burgdorferi s.l.	Borrelia	Ixodes pacificus	Ixodes
Borrelia burgdorferi s.l.	Borrelia	Ixodes pacificus	Ixodes
Borrelia burgdorferi s.l.	Borrelia	Ixodes pacificus	Ixodes
Borrelia burgdorferi s.l.	Borrelia	Ixodes pacificus	Ixodes
Borrelia burgdorferi s.l.	Borrelia	Ixodes pacificus	Ixodes
Borrelia burgdorferi s.l.	Borrelia	Ixodes pacificus	Ixodes
Borrelia burgdorferi s.l.	Borrelia	Ixodes pacificus	Ixodes
Borrelia burgdorferi s.l.	Borrelia	Ixodes pacificus	Ixodes
Borrelia burgdorferi s.l.	Borrelia	Ixodes pacificus	Ixodes
Borrelia burgdorferi s.l.	Borrelia	Ixodes pacificus	Ixodes
Borrelia burgdorferi s.l.	Borrelia	Ixodes pacificus	Ixodes
Borrelia burgdorferi s.l.	Borrelia	Ixodes pacificus	Ixodes
Borrelia burgdorferi s.l.	Borrelia	Ixodes pacificus	Ixodes
Borrelia burgdorferi s.l.	Borrelia	Ixodes pacificus	Ixodes
Borrelia burgdorferi s.l.	Borrelia	Ixodes pacificus	Ixodes
Borrelia burgdorferi s.l.	Borrelia	Ixodes pacificus	Ixodes
Borrelia burgdorferi s.l.	Borrelia	Ixodes pacificus	Ixodes
Borrelia burgdorferi s.l.	Borrelia	Ixodes persulcatus	Ixodes
Borrelia burgdorferi s.l.	Borrelia	Ixodes persulcatus	Ixodes
Borrelia burgdorferi s.l.	Borrelia	Ixodes persulcatus	Ixodes
Borrelia burgdorferi s.l.	Borrelia	Ixodes persulcatus	Ixodes
Borrelia burgdorferi s.l.	Borrelia	Ixodes persulcatus	Ixodes
Borrelia burgdorferi s.l.	Borrelia	Ixodes persulcatus	Ixodes
Borrelia burgdorferi s.l.	Borrelia	Ixodes persulcatus	Ixodes
Borrelia burgdorferi s.l.	Borrelia	Ixodes persulcatus	Ixodes
Borrelia burgdorferi s.l.	Borrelia	Ixodes persulcatus	Ixodes
Borrelia burgdorferi s.l.	Borrelia	Ixodes persulcatus	Ixodes
Borrelia burgdorferi s.l.	Borrelia	Ixodes persulcatus	Ixodes
Borrelia burgdorferi s.l.	Borrelia	Ixodes persulcatus	Ixodes
Borrelia burgdorferi s.l.	Borrelia	Ixodes persulcatus	Ixodes
Borrelia burgdorferi s.l.	Borrelia	Ixodes persulcatus	Ixodes
Borrelia burgdorferi s.l.	Borrelia	Ixodes persulcatus	Ixodes
Borrelia burgdorferi s.l.	Borrelia	Ixodes persulcatus	Ixodes
Borrelia burgdorferi s.l.	Borrelia	Ixodes persulcatus	Ixodes
Borrelia burgdorferi s.l.	Borrelia	Ixodes persulcatus	Ixodes
Borrelia burgdorferi s.l.	Borrelia	Ixodes persulcatus	Ixodes
Borrelia burgdorferi s.l.	Borrelia	Ixodes persulcatus	Ixodes
Borrelia burgdorferi s.l.	Borrelia	Ixodes persulcatus	Ixodes
Borrelia burgdorferi s.l.	Borrelia	Ixodes persulcatus	Ixodes
Borrelia burgdorferi s.l.	Borrelia	Ixodes persulcatus	Ixodes
Borrelia burgdorferi s.l.	Borrelia	Ixodes persulcatus	Ixodes
Borrelia burgdorferi s.l.	Borrelia	Ixodes persulcatus	Ixodes
Borrelia burgdorferi s.l.	Borrelia	Ixodes persulcatus	Ixodes
Borrelia burgdorferi s.l.	Borrelia	Ixodes persulcatus	Ixodes
Borrelia burgdorferi s.l.	Borrelia	Ixodes ricinus	Ixodes
Borrelia burgdorferi s.l.	Borrelia	Ixodes ricinus	Ixodes
Borrelia burgdorferi s.l.	Borrelia	Ixodes ricinus	Ixodes
Borrelia burgdorferi s.l.	Borrelia	Ixodes ricinus	Ixodes
Borrelia burgdorferi s.l.	Borrelia	Ixodes ricinus	Ixodes
Borrelia burgdorferi s.l.	Borrelia	Ixodes ricinus	Ixodes
Borrelia burgdorferi s.l.	Borrelia	Ixodes ricinus	Ixodes
Borrelia burgdorferi s.l.	Borrelia	Ixodes ricinus	Ixodes
Borrelia burgdorferi s.l.	Borrelia	Ixodes ricinus	Ixodes
Borrelia burgdorferi s.l.	Borrelia	Ixodes ricinus	Ixodes
Borrelia burgdorferi s.l.	Borrelia	Ixodes ricinus	Ixodes
Borrelia burgdorferi s.l.	Borrelia	Ixodes ricinus	Ixodes
Borrelia burgdorferi s.l.	Borrelia	Ixodes ricinus	Ixodes
Borrelia burgdorferi s.l.	Borrelia	Ixodes ricinus	Ixodes
Borrelia burgdorferi s.l.	Borrelia	Ixodes ricinus	Ixodes
Borrelia burgdorferi s.l.	Borrelia	Ixodes ricinus	Ixodes
Borrelia burgdorferi s.l.	Borrelia	Ixodes ricinus	Ixodes
Borrelia burgdorferi s.l.	Borrelia	Ixodes ricinus	Ixodes
Borrelia burgdorferi s.l.	Borrelia	Ixodes ricinus	Ixodes
Borrelia burgdorferi s.l.	Borrelia	Ixodes ricinus	Ixodes
Borrelia burgdorferi s.l.	Borrelia	Ixodes ricinus	Ixodes
Borrelia burgdorferi s.l.	Borrelia	Ixodes ricinus	Ixodes
Borrelia burgdorferi s.l.	Borrelia	Ixodes ricinus	Ixodes
Borrelia burgdorferi s.l.	Borrelia	Ixodes ricinus	Ixodes
Borrelia burgdorferi s.l.	Borrelia	Ixodes ricinus	Ixodes
Borrelia burgdorferi s.l.	Borrelia	Ixodes ricinus	Ixodes
Borrelia burgdorferi s.l.	Borrelia	Ixodes ricinus	Ixodes
Borrelia burgdorferi s.l.	Borrelia	Ixodes ricinus	Ixodes
Borrelia burgdorferi s.l.	Borrelia	Ixodes ricinus	Ixodes
Borrelia burgdorferi s.l.	Borrelia	Ixodes ricinus	Ixodes
Borrelia burgdorferi s.l.	Borrelia	Ixodes ricinus	Ixodes
Borrelia burgdorferi s.l.	Borrelia	Ixodes ricinus	Ixodes
Borrelia burgdorferi s.l.	Borrelia	Ixodes ricinus	Ixodes
Borrelia burgdorferi s.l.	Borrelia	Ixodes ricinus	Ixodes
Borrelia burgdorferi s.l.	Borrelia	Ixodes ricinus	Ixodes
Borrelia burgdorferi s.l.	Borrelia	Ixodes ricinus	Ixodes
Borrelia burgdorferi s.l.	Borrelia	Ixodes ricinus	Ixodes
Borrelia burgdorferi s.l.	Borrelia	Ixodes ricinus	Ixodes
Borrelia burgdorferi s.l.	Borrelia	Ixodes ricinus	Ixodes
Borrelia burgdorferi s.l.	Borrelia	Ixodes ricinus	Ixodes
Borrelia burgdorferi s.l.	Borrelia	Ixodes ricinus	Ixodes
Borrelia burgdorferi s.l.	Borrelia	Ixodes ricinus	Ixodes
Borrelia burgdorferi s.l.	Borrelia	Ixodes ricinus	Ixodes
Borrelia burgdorferi s.l.	Borrelia	Ixodes ricinus	Ixodes
Borrelia burgdorferi s.l.	Borrelia	Ixodes ricinus	Ixodes
Borrelia burgdorferi s.l.	Borrelia	Ixodes ricinus	Ixodes
Borrelia burgdorferi s.l.	Borrelia	Ixodes ricinus	Ixodes
Borrelia burgdorferi s.l.	Borrelia	Ixodes ricinus	Ixodes
Borrelia burgdorferi s.l.	Borrelia	Ixodes ricinus	Ixodes
Borrelia burgdorferi s.l.	Borrelia	Ixodes ricinus	Ixodes
Borrelia burgdorferi s.l.	Borrelia	Ixodes ricinus	Ixodes
Borrelia burgdorferi s.l.	Borrelia	Ixodes ricinus	Ixodes
Borrelia burgdorferi s.l.	Borrelia	Ixodes ricinus	Ixodes
Borrelia burgdorferi s.l.	Borrelia	Ixodes ricinus	Ixodes
Borrelia burgdorferi s.l.	Borrelia	Ixodes ricinus	Ixodes
Borrelia burgdorferi s.l.	Borrelia	Ixodes ricinus	Ixodes
Borrelia burgdorferi s.l.	Borrelia	Ixodes ricinus	Ixodes
Borrelia burgdorferi s.l.	Borrelia	Ixodes ricinus	Ixodes
Borrelia burgdorferi s.l.	Borrelia	Ixodes ricinus	Ixodes
Borrelia burgdorferi s.l.	Borrelia	Ixodes ricinus	Ixodes
Borrelia burgdorferi s.l.	Borrelia	Ixodes ricinus	Ixodes
Borrelia burgdorferi s.l.	Borrelia	Ixodes ricinus	Ixodes
Borrelia burgdorferi s.l.	Borrelia	Ixodes ricinus	Ixodes
Borrelia burgdorferi s.l.	Borrelia	Ixodes ricinus	Ixodes
Borrelia burgdorferi s.l.	Borrelia	Ixodes ricinus	Ixodes
Borrelia burgdorferi s.l.	Borrelia	Ixodes ricinus	Ixodes
Borrelia burgdorferi s.l.	Borrelia	Ixodes ricinus	Ixodes
Borrelia burgdorferi s.l.	Borrelia	Ixodes ricinus	Ixodes
Borrelia burgdorferi s.l.	Borrelia	Ixodes ricinus	Ixodes
Borrelia burgdorferi s.l.	Borrelia	Ixodes ricinus	Ixodes
Borrelia burgdorferi s.l.	Borrelia	Ixodes ricinus	Ixodes
Borrelia burgdorferi s.l.	Borrelia	Ixodes ricinus	Ixodes
Borrelia burgdorferi s.l.	Borrelia	Ixodes ricinus	Ixodes
Borrelia burgdorferi s.l.	Borrelia	Ixodes ricinus	Ixodes
Borrelia burgdorferi s.l.	Borrelia	Ixodes ricinus	Ixodes
Borrelia burgdorferi s.l.	Borrelia	Ixodes ricinus	Ixodes
Borrelia burgdorferi s.l.	Borrelia	Ixodes ricinus	Ixodes
Borrelia burgdorferi s.l.	Borrelia	Ixodes ricinus	Ixodes
Borrelia burgdorferi s.l.	Borrelia	Ixodes ricinus	Ixodes
Borrelia burgdorferi s.l.	Borrelia	Ixodes ricinus	Ixodes
Borrelia burgdorferi s.l.	Borrelia	Ixodes ricinus	Ixodes
Borrelia burgdorferi s.l.	Borrelia	Ixodes ricinus	Ixodes
Borrelia burgdorferi s.l.	Borrelia	Ixodes ricinus	Ixodes
Borrelia burgdorferi s.l.	Borrelia	Ixodes ricinus	Ixodes
Borrelia burgdorferi s.l.	Borrelia	Ixodes ricinus	Ixodes
Borrelia burgdorferi s.l.	Borrelia	Ixodes ricinus	Ixodes
Borrelia burgdorferi s.l.	Borrelia	Ixodes ricinus	Ixodes
Borrelia burgdorferi s.l.	Borrelia	Ixodes ricinus	Ixodes
Borrelia burgdorferi s.l.	Borrelia	Ixodes ricinus	Ixodes
Borrelia burgdorferi s.l.	Borrelia	Ixodes ricinus	Ixodes
Borrelia burgdorferi s.l.	Borrelia	Ixodes ricinus	Ixodes
Borrelia burgdorferi s.l.	Borrelia	Ixodes ricinus	Ixodes
Borrelia burgdorferi s.l.	Borrelia	Ixodes ricinus	Ixodes
Borrelia burgdorferi s.l.	Borrelia	Ixodes ricinus	Ixodes
Borrelia burgdorferi s.l.	Borrelia	Ixodes ricinus	Ixodes
Borrelia burgdorferi s.l.	Borrelia	Ixodes ricinus	Ixodes
Borrelia burgdorferi s.l.	Borrelia	Ixodes ricinus	Ixodes
Borrelia burgdorferi s.l.	Borrelia	Ixodes ricinus	Ixodes
Borrelia burgdorferi s.l.	Borrelia	Ixodes ricinus	Ixodes
Borrelia burgdorferi s.l.	Borrelia	Ixodes ricinus	Ixodes
Borrelia burgdorferi s.l.	Borrelia	Ixodes ricinus	Ixodes
Borrelia burgdorferi s.l.	Borrelia	Ixodes ricinus	Ixodes
Borrelia burgdorferi s.l.	Borrelia	Ixodes ricinus	Ixodes
Borrelia burgdorferi s.l.	Borrelia	Ixodes ricinus	Ixodes
Borrelia burgdorferi s.l.	Borrelia	Ixodes ricinus	Ixodes
Borrelia burgdorferi s.l.	Borrelia	Ixodes ricinus	Ixodes
Borrelia burgdorferi s.l.	Borrelia	Ixodes ricinus	Ixodes
Borrelia burgdorferi s.l.	Borrelia	Ixodes ricinus	Ixodes
Borrelia burgdorferi s.l.	Borrelia	Ixodes ricinus	Ixodes
Borrelia burgdorferi s.l.	Borrelia	Ixodes ricinus	Ixodes
Borrelia burgdorferi s.l.	Borrelia	Ixodes ricinus	Ixodes
Borrelia burgdorferi s.l.	Borrelia	Ixodes ricinus	Ixodes
Borrelia burgdorferi s.l.	Borrelia	Ixodes ricinus	Ixodes
Borrelia burgdorferi s.l.	Borrelia	Ixodes ricinus	Ixodes
Borrelia burgdorferi s.l.	Borrelia	Ixodes ricinus	Ixodes
Borrelia burgdorferi s.l.	Borrelia	Ixodes ricinus	Ixodes
Borrelia burgdorferi s.l.	Borrelia	Ixodes ricinus	Ixodes
Borrelia burgdorferi s.l.	Borrelia	Ixodes ricinus	Ixodes
Borrelia burgdorferi s.l.	Borrelia	Ixodes ricinus	Ixodes
Borrelia burgdorferi s.l.	Borrelia	Ixodes ricinus	Ixodes
Borrelia burgdorferi s.l.	Borrelia	Ixodes ricinus	Ixodes
Borrelia burgdorferi s.l.	Borrelia	Ixodes ricinus	Ixodes
Borrelia burgdorferi s.l.	Borrelia	Ixodes ricinus	Ixodes
Borrelia burgdorferi s.l.	Borrelia	Ixodes ricinus	Ixodes
Borrelia burgdorferi s.l.	Borrelia	Ixodes ricinus	Ixodes
Borrelia burgdorferi s.l.	Borrelia	Ixodes ricinus	Ixodes
Borrelia burgdorferi s.l.	Borrelia	Ixodes ricinus	Ixodes
Borrelia burgdorferi s.l.	Borrelia	Ixodes ricinus	Ixodes
Borrelia burgdorferi s.l.	Borrelia	Ixodes ricinus	Ixodes
Borrelia burgdorferi s.l.	Borrelia	Ixodes ricinus	Ixodes
Borrelia burgdorferi s.l.	Borrelia	Ixodes ricinus	Ixodes
Borrelia burgdorferi s.l.	Borrelia	Ixodes ricinus	Ixodes
Borrelia burgdorferi s.l.	Borrelia	Ixodes ricinus	Ixodes
Borrelia burgdorferi s.l.	Borrelia	Ixodes ricinus	Ixodes
Borrelia burgdorferi s.l.	Borrelia	Ixodes ricinus	Ixodes
Borrelia burgdorferi s.l.	Borrelia	Ixodes ricinus	Ixodes
Borrelia burgdorferi s.l.	Borrelia	Ixodes ricinus	Ixodes
Borrelia burgdorferi s.l.	Borrelia	Ixodes ricinus	Ixodes
Borrelia burgdorferi s.l.	Borrelia	Ixodes ricinus	Ixodes
Borrelia burgdorferi s.l.	Borrelia	Ixodes ricinus	Ixodes
Borrelia burgdorferi s.l.	Borrelia	Ixodes ricinus	Ixodes
Borrelia burgdorferi s.l.	Borrelia	Ixodes ricinus	Ixodes
Borrelia burgdorferi s.l.	Borrelia	Ixodes ricinus	Ixodes
Borrelia burgdorferi s.l.	Borrelia	Ixodes ricinus	Ixodes
Borrelia burgdorferi s.l.	Borrelia	Ixodes ricinus	Ixodes
Borrelia burgdorferi s.l.	Borrelia	Ixodes ricinus	Ixodes
Borrelia burgdorferi s.l.	Borrelia	Ixodes ricinus	Ixodes
Borrelia burgdorferi s.l.	Borrelia	Ixodes ricinus	Ixodes
Borrelia burgdorferi s.l.	Borrelia	Ixodes ricinus	Ixodes
Borrelia burgdorferi s.l.	Borrelia	Ixodes ricinus	Ixodes
Borrelia burgdorferi s.l.	Borrelia	Ixodes ricinus	Ixodes
Borrelia burgdorferi s.l.	Borrelia	Ixodes ricinus	Ixodes
Borrelia burgdorferi s.l.	Borrelia	Ixodes ricinus	Ixodes
Borrelia burgdorferi s.l.	Borrelia	Ixodes ricinus	Ixodes
Borrelia burgdorferi s.l.	Borrelia	Ixodes ricinus	Ixodes
Borrelia burgdorferi s.l.	Borrelia	Ixodes ricinus	Ixodes
Borrelia burgdorferi s.l.	Borrelia	Ixodes ricinus	Ixodes
Borrelia burgdorferi s.l.	Borrelia	Ixodes ricinus	Ixodes
Borrelia burgdorferi s.l.	Borrelia	Ixodes ricinus	Ixodes
Borrelia burgdorferi s.l.	Borrelia	Ixodes ricinus	Ixodes
Borrelia burgdorferi s.l.	Borrelia	Ixodes ricinus	Ixodes
Borrelia burgdorferi s.l.	Borrelia	Ixodes ricinus	Ixodes
Borrelia burgdorferi s.l.	Borrelia	Ixodes ricinus	Ixodes
Borrelia burgdorferi s.l.	Borrelia	Ixodes ricinus	Ixodes
Borrelia burgdorferi s.l.	Borrelia	Ixodes ricinus	Ixodes
Borrelia burgdorferi s.l.	Borrelia	Ixodes ricinus	Ixodes
Borrelia burgdorferi s.l.	Borrelia	Ixodes ricinus	Ixodes
Borrelia burgdorferi s.l.	Borrelia	Ixodes ricinus	Ixodes
Borrelia burgdorferi s.l.	Borrelia	Ixodes ricinus	Ixodes
Borrelia burgdorferi s.l.	Borrelia	Ixodes ricinus	Ixodes
Borrelia burgdorferi s.l.	Borrelia	Ixodes ricinus	Ixodes
Borrelia burgdorferi s.l.	Borrelia	Ixodes ricinus	Ixodes
Borrelia burgdorferi s.l.	Borrelia	Ixodes ricinus	Ixodes
Borrelia burgdorferi s.l.	Borrelia	Ixodes ricinus	Ixodes
Borrelia burgdorferi s.l.	Borrelia	Ixodes ricinus	Ixodes
Borrelia burgdorferi s.l.	Borrelia	Ixodes ricinus	Ixodes
Borrelia burgdorferi s.l.	Borrelia	Ixodes ricinus	Ixodes
Borrelia burgdorferi s.l.	Borrelia	Ixodes ricinus	Ixodes
Borrelia burgdorferi s.l.	Borrelia	Ixodes ricinus	Ixodes
Borrelia burgdorferi s.l.	Borrelia	Ixodes ricinus	Ixodes
Borrelia burgdorferi s.l.	Borrelia	Ixodes ricinus	Ixodes
Borrelia burgdorferi s.l.	Borrelia	Ixodes ricinus	Ixodes
Borrelia burgdorferi s.l.	Borrelia	Ixodes ricinus	Ixodes
Borrelia burgdorferi s.l.	Borrelia	Ixodes ricinus	Ixodes
Borrelia burgdorferi s.l.	Borrelia	Ixodes ricinus	Ixodes
Borrelia burgdorferi s.l.	Borrelia	Ixodes ricinus	Ixodes
Borrelia burgdorferi s.l.	Borrelia	Ixodes ricinus	Ixodes
Borrelia burgdorferi s.l.	Borrelia	Ixodes ricinus	Ixodes
Borrelia burgdorferi s.l.	Borrelia	Ixodes ricinus	Ixodes
Borrelia burgdorferi s.l.	Borrelia	Ixodes ricinus	Ixodes
Borrelia burgdorferi s.l.	Borrelia	Ixodes ricinus	Ixodes
Borrelia burgdorferi s.l.	Borrelia	Ixodes ricinus	Ixodes
Borrelia burgdorferi s.l.	Borrelia	Ixodes ricinus	Ixodes
Borrelia burgdorferi s.l.	Borrelia	Ixodes ricinus	Ixodes
Borrelia burgdorferi s.l.	Borrelia	Ixodes ricinus	Ixodes
Borrelia burgdorferi s.l.	Borrelia	Ixodes ricinus	Ixodes
Borrelia burgdorferi s.l.	Borrelia	Ixodes ricinus	Ixodes
Borrelia burgdorferi s.l.	Borrelia	Ixodes ricinus	Ixodes
Borrelia burgdorferi s.l.	Borrelia	Ixodes ricinus	Ixodes
Borrelia burgdorferi s.l.	Borrelia	Ixodes ricinus	Ixodes
Borrelia burgdorferi s.l.	Borrelia	Ixodes ricinus	Ixodes
Borrelia burgdorferi s.l.	Borrelia	Ixodes ricinus	Ixodes
Borrelia burgdorferi s.l.	Borrelia	Ixodes ricinus	Ixodes
Borrelia burgdorferi s.l.	Borrelia	Ixodes ricinus	Ixodes
Borrelia burgdorferi s.l.	Borrelia	Ixodes ricinus	Ixodes
Borrelia burgdorferi s.l.	Borrelia	Ixodes ricinus	Ixodes
Borrelia burgdorferi s.l.	Borrelia	Ixodes ricinus	Ixodes
Borrelia burgdorferi s.l.	Borrelia	Ixodes ricinus	Ixodes
Borrelia burgdorferi s.l.	Borrelia	Ixodes ricinus	Ixodes
Borrelia burgdorferi s.l.	Borrelia	Ixodes ricinus	Ixodes
Borrelia burgdorferi s.l.	Borrelia	Ixodes ricinus	Ixodes
Borrelia burgdorferi s.l.	Borrelia	Ixodes ricinus	Ixodes
Borrelia burgdorferi s.l.	Borrelia	Ixodes ricinus	Ixodes
Borrelia burgdorferi s.l.	Borrelia	Ixodes ricinus	Ixodes
Borrelia burgdorferi s.l.	Borrelia	Ixodes ricinus	Ixodes
Borrelia burgdorferi s.l.	Borrelia	Ixodes ricinus	Ixodes
Borrelia burgdorferi s.l.	Borrelia	Ixodes ricinus	Ixodes
Borrelia burgdorferi s.l.	Borrelia	Ixodes ricinus	Ixodes
Borrelia burgdorferi s.l.	Borrelia	Ixodes ricinus	Ixodes
Borrelia burgdorferi s.l.	Borrelia	Ixodes ricinus	Ixodes
Borrelia burgdorferi s.l.	Borrelia	Ixodes ricinus	Ixodes
Borrelia burgdorferi s.l.	Borrelia	Ixodes ricinus	Ixodes
Borrelia burgdorferi s.l.	Borrelia	Ixodes ricinus	Ixodes
Borrelia burgdorferi s.l.	Borrelia	Ixodes ricinus	Ixodes
Borrelia burgdorferi s.l.	Borrelia	Ixodes ricinus	Ixodes
Borrelia burgdorferi s.l.	Borrelia	Ixodes ricinus	Ixodes
Borrelia burgdorferi s.l.	Borrelia	Ixodes ricinus	Ixodes
Borrelia burgdorferi s.l.	Borrelia	Ixodes ricinus	Ixodes
Borrelia burgdorferi s.l.	Borrelia	Ixodes ricinus	Ixodes
Borrelia burgdorferi s.l.	Borrelia	Ixodes ricinus	Ixodes
Borrelia burgdorferi s.l.	Borrelia	Ixodes ricinus	Ixodes
Borrelia burgdorferi s.l.	Borrelia	Ixodes ricinus	Ixodes
Borrelia burgdorferi s.l.	Borrelia	Ixodes ricinus	Ixodes
Borrelia burgdorferi s.l.	Borrelia	Ixodes ricinus	Ixodes
Borrelia burgdorferi s.l.	Borrelia	Ixodes ricinus	Ixodes
Borrelia burgdorferi s.l.	Borrelia	Ixodes ricinus	Ixodes
Borrelia burgdorferi s.l.	Borrelia	Ixodes ricinus	Ixodes
Borrelia burgdorferi s.l.	Borrelia	Ixodes ricinus	Ixodes
Borrelia burgdorferi s.l.	Borrelia	Ixodes ricinus	Ixodes
Borrelia burgdorferi s.l.	Borrelia	Ixodes ricinus	Ixodes
Borrelia burgdorferi s.l.	Borrelia	Ixodes ricinus	Ixodes
Borrelia burgdorferi s.l.	Borrelia	Ixodes ricinus	Ixodes
Borrelia burgdorferi s.l.	Borrelia	Ixodes ricinus	Ixodes
Borrelia burgdorferi s.l.	Borrelia	Ixodes ricinus	Ixodes
Borrelia burgdorferi s.l.	Borrelia	Ixodes ricinus	Ixodes
Borrelia burgdorferi s.l.	Borrelia	Ixodes ricinus	Ixodes
Borrelia burgdorferi s.l.	Borrelia	Ixodes ricinus	Ixodes
Borrelia burgdorferi s.l.	Borrelia	Ixodes ricinus	Ixodes
Borrelia burgdorferi s.l.	Borrelia	Ixodes ricinus	Ixodes
Borrelia burgdorferi s.l.	Borrelia	Ixodes ricinus	Ixodes
Borrelia burgdorferi s.l.	Borrelia	Ixodes ricinus	Ixodes
Borrelia burgdorferi s.l.	Borrelia	Ixodes ricinus	Ixodes
Borrelia burgdorferi s.l.	Borrelia	Ixodes ricinus	Ixodes
Borrelia burgdorferi s.l.	Borrelia	Ixodes ricinus	Ixodes
Borrelia burgdorferi s.l.	Borrelia	Ixodes ricinus	Ixodes
Borrelia burgdorferi s.l.	Borrelia	Ixodes ricinus	Ixodes
Borrelia burgdorferi s.l.	Borrelia	Ixodes ricinus	Ixodes
Borrelia burgdorferi s.l.	Borrelia	Ixodes ricinus	Ixodes
Borrelia burgdorferi s.l.	Borrelia	Ixodes ricinus	Ixodes
Borrelia burgdorferi s.l.	Borrelia	Ixodes ricinus	Ixodes
Borrelia burgdorferi s.l.	Borrelia	Ixodes ricinus	Ixodes
Borrelia burgdorferi s.l.	Borrelia	Ixodes ricinus	Ixodes
Borrelia burgdorferi s.l.	Borrelia	Ixodes ricinus	Ixodes
Borrelia burgdorferi s.l.	Borrelia	Ixodes ricinus	Ixodes
Borrelia burgdorferi s.l.	Borrelia	Ixodes ricinus	Ixodes
Borrelia burgdorferi s.l.	Borrelia	Ixodes ricinus	Ixodes
Borrelia burgdorferi s.l.	Borrelia	Ixodes ricinus	Ixodes
Borrelia burgdorferi s.l.	Borrelia	Ixodes ricinus	Ixodes
Borrelia burgdorferi s.l.	Borrelia	Ixodes ricinus	Ixodes
Borrelia burgdorferi s.l.	Borrelia	Ixodes ricinus	Ixodes
Borrelia burgdorferi s.l.	Borrelia	Ixodes ricinus	Ixodes
Borrelia burgdorferi s.l.	Borrelia	Ixodes ricinus	Ixodes
Borrelia burgdorferi s.l.	Borrelia	Ixodes ricinus	Ixodes
Borrelia burgdorferi s.l.	Borrelia	Ixodes ricinus	Ixodes
Borrelia burgdorferi s.l.	Borrelia	Ixodes ricinus	Ixodes
Borrelia burgdorferi s.l.	Borrelia	Ixodes ricinus	Ixodes
Borrelia burgdorferi s.l.	Borrelia	Ixodes ricinus	Ixodes
Borrelia burgdorferi s.l.	Borrelia	Ixodes ricinus	Ixodes
Borrelia burgdorferi s.l.	Borrelia	Ixodes ricinus	Ixodes
Borrelia burgdorferi s.l.	Borrelia	Ixodes ricinus	Ixodes
Borrelia burgdorferi s.l.	Borrelia	Ixodes ricinus	Ixodes
Borrelia burgdorferi s.l.	Borrelia	Ixodes ricinus	Ixodes
Borrelia burgdorferi s.l.	Borrelia	Ixodes ricinus	Ixodes
Borrelia burgdorferi s.l.	Borrelia	Ixodes ricinus	Ixodes
Borrelia burgdorferi s.l.	Borrelia	Ixodes ricinus	Ixodes
Borrelia burgdorferi s.l.	Borrelia	Ixodes ricinus	Ixodes
Borrelia burgdorferi s.l.	Borrelia	Ixodes ricinus	Ixodes
Borrelia burgdorferi s.l.	Borrelia	Ixodes ricinus	Ixodes
Borrelia burgdorferi s.l.	Borrelia	Ixodes ricinus	Ixodes
Borrelia burgdorferi s.l.	Borrelia	Ixodes ricinus	Ixodes
Borrelia burgdorferi s.l.	Borrelia	Ixodes ricinus	Ixodes
Borrelia burgdorferi s.l.	Borrelia	Ixodes ricinus	Ixodes
Borrelia burgdorferi s.l.	Borrelia	Ixodes ricinus	Ixodes
Borrelia burgdorferi s.l.	Borrelia	Ixodes ricinus	Ixodes
Borrelia burgdorferi s.l.	Borrelia	Ixodes ricinus	Ixodes
Borrelia burgdorferi s.l.	Borrelia	Ixodes ricinus	Ixodes
Borrelia burgdorferi s.l.	Borrelia	Ixodes ricinus	Ixodes
Borrelia burgdorferi s.l.	Borrelia	Ixodes ricinus	Ixodes
Borrelia burgdorferi s.l.	Borrelia	Ixodes ricinus	Ixodes
Borrelia burgdorferi s.l.	Borrelia	Ixodes ricinus	Ixodes
Borrelia burgdorferi s.l.	Borrelia	Ixodes ricinus	Ixodes
Borrelia burgdorferi s.l.	Borrelia	Ixodes ricinus	Ixodes
Borrelia burgdorferi s.l.	Borrelia	Ixodes ricinus	Ixodes
Borrelia burgdorferi s.l.	Borrelia	Ixodes ricinus	Ixodes
Borrelia burgdorferi s.l.	Borrelia	Ixodes ricinus	Ixodes
Borrelia burgdorferi s.l.	Borrelia	Ixodes ricinus	Ixodes
Borrelia burgdorferi s.l.	Borrelia	Ixodes ricinus	Ixodes
Borrelia burgdorferi s.l.	Borrelia	Ixodes ricinus	Ixodes
Borrelia burgdorferi s.l.	Borrelia	Ixodes ricinus	Ixodes
Borrelia burgdorferi s.l.	Borrelia	Ixodes ricinus	Ixodes
Borrelia burgdorferi s.l.	Borrelia	Ixodes ricinus	Ixodes
Borrelia burgdorferi s.l.	Borrelia	Ixodes ricinus	Ixodes
Borrelia burgdorferi s.l.	Borrelia	Ixodes ricinus	Ixodes
Borrelia burgdorferi s.l.	Borrelia	Ixodes ricinus	Ixodes
Borrelia burgdorferi s.l.	Borrelia	Ixodes ricinus	Ixodes
Borrelia burgdorferi s.l.	Borrelia	Ixodes ricinus	Ixodes
Borrelia burgdorferi s.l.	Borrelia	Ixodes ricinus	Ixodes
Borrelia burgdorferi s.l.	Borrelia	Ixodes ricinus	Ixodes
Borrelia burgdorferi s.l.	Borrelia	Ixodes ricinus	Ixodes
Borrelia burgdorferi s.l.	Borrelia	Ixodes ricinus	Ixodes
Borrelia burgdorferi s.l.	Borrelia	Ixodes ricinus	Ixodes
Borrelia burgdorferi s.l.	Borrelia	Ixodes ricinus	Ixodes
Borrelia burgdorferi s.l.	Borrelia	Ixodes ricinus	Ixodes
Borrelia burgdorferi s.l.	Borrelia	Ixodes ricinus	Ixodes
Borrelia burgdorferi s.l.	Borrelia	Ixodes ricinus	Ixodes
Borrelia burgdorferi s.l.	Borrelia	Ixodes ricinus	Ixodes
Borrelia burgdorferi s.l.	Borrelia	Ixodes ricinus	Ixodes
Borrelia burgdorferi s.l.	Borrelia	Ixodes ricinus	Ixodes
Borrelia burgdorferi s.l.	Borrelia	Ixodes ricinus	Ixodes
Borrelia burgdorferi s.l.	Borrelia	Ixodes ricinus	Ixodes
Borrelia burgdorferi s.l.	Borrelia	Ixodes ricinus	Ixodes
Borrelia burgdorferi s.l.	Borrelia	Ixodes ricinus	Ixodes
Borrelia burgdorferi s.l.	Borrelia	Ixodes ricinus	Ixodes
Borrelia burgdorferi s.l.	Borrelia	Ixodes ricinus	Ixodes
Borrelia burgdorferi s.l.	Borrelia	Ixodes ricinus	Ixodes
Borrelia burgdorferi s.l.	Borrelia	Ixodes ricinus	Ixodes
Borrelia burgdorferi s.l.	Borrelia	Ixodes ricinus	Ixodes
Borrelia burgdorferi s.l.	Borrelia	Ixodes ricinus	Ixodes
Borrelia burgdorferi s.l.	Borrelia	Ixodes ricinus	Ixodes
Borrelia burgdorferi s.l.	Borrelia	Ixodes ricinus	Ixodes
Borrelia burgdorferi s.l.	Borrelia	Ixodes ricinus	Ixodes
Borrelia burgdorferi s.l.	Borrelia	Ixodes ricinus	Ixodes
Borrelia burgdorferi s.l.	Borrelia	Ixodes ricinus	Ixodes
Borrelia burgdorferi s.l.	Borrelia	Ixodes ricinus	Ixodes
Borrelia burgdorferi s.l.	Borrelia	Ixodes ricinus	Ixodes
Borrelia burgdorferi s.l.	Borrelia	Ixodes ricinus	Ixodes
Borrelia burgdorferi s.l.	Borrelia	Ixodes ricinus	Ixodes
Borrelia burgdorferi s.l.	Borrelia	Ixodes ricinus	Ixodes
Borrelia burgdorferi s.l.	Borrelia	Ixodes ricinus	Ixodes
Borrelia burgdorferi s.l.	Borrelia	Ixodes ricinus	Ixodes
Borrelia burgdorferi s.l.	Borrelia	Ixodes ricinus	Ixodes
Borrelia burgdorferi s.l.	Borrelia	Ixodes ricinus	Ixodes
Borrelia burgdorferi s.l.	Borrelia	Ixodes ricinus	Ixodes
Borrelia burgdorferi s.l.	Borrelia	Ixodes ricinus	Ixodes
Borrelia burgdorferi s.l.	Borrelia	Ixodes ricinus	Ixodes
Borrelia burgdorferi s.l.	Borrelia	Ixodes ricinus	Ixodes
Borrelia burgdorferi s.l.	Borrelia	Ixodes ricinus	Ixodes
Borrelia burgdorferi s.l.	Borrelia	Ixodes ricinus	Ixodes
Borrelia burgdorferi s.l.	Borrelia	Ixodes ricinus	Ixodes
Borrelia burgdorferi s.l.	Borrelia	Ixodes ricinus	Ixodes
Borrelia burgdorferi s.l.	Borrelia	Ixodes ricinus	Ixodes
Borrelia burgdorferi s.l.	Borrelia	Ixodes ricinus	Ixodes
Borrelia burgdorferi s.l.	Borrelia	Ixodes ricinus	Ixodes
Borrelia burgdorferi s.l.	Borrelia	Ixodes ricinus	Ixodes
Borrelia burgdorferi s.l.	Borrelia	Ixodes ricinus	Ixodes
Borrelia burgdorferi s.l.	Borrelia	Ixodes ricinus	Ixodes
Borrelia burgdorferi s.l.	Borrelia	Ixodes ricinus	Ixodes
Borrelia burgdorferi s.l.	Borrelia	Ixodes ricinus	Ixodes
Borrelia burgdorferi s.l.	Borrelia	Ixodes ricinus	Ixodes
Borrelia burgdorferi s.l.	Borrelia	Ixodes ricinus	Ixodes
Borrelia burgdorferi s.l.	Borrelia	Ixodes ricinus	Ixodes
Borrelia burgdorferi s.l.	Borrelia	Ixodes ricinus	Ixodes
Borrelia burgdorferi s.l.	Borrelia	Ixodes ricinus	Ixodes
Borrelia burgdorferi s.l.	Borrelia	Ixodes ricinus	Ixodes
Borrelia burgdorferi s.l.	Borrelia	Ixodes ricinus	Ixodes
Borrelia burgdorferi s.l.	Borrelia	Ixodes ricinus	Ixodes
Borrelia burgdorferi s.l.	Borrelia	Ixodes ricinus	Ixodes
Borrelia burgdorferi s.l.	Borrelia	Ixodes ricinus	Ixodes
Borrelia burgdorferi s.l.	Borrelia	Ixodes ricinus	Ixodes
Borrelia burgdorferi s.l.	Borrelia	Ixodes ricinus	Ixodes
Borrelia burgdorferi s.l.	Borrelia	Ixodes ricinus	Ixodes
Borrelia burgdorferi s.l.	Borrelia	Ixodes ricinus	Ixodes
Borrelia burgdorferi s.l.	Borrelia	Ixodes ricinus	Ixodes
Borrelia burgdorferi s.l.	Borrelia	Ixodes ricinus	Ixodes
Borrelia burgdorferi s.l.	Borrelia	Ixodes ricinus	Ixodes
Borrelia burgdorferi s.l.	Borrelia	Ixodes ricinus	Ixodes
Borrelia burgdorferi s.l.	Borrelia	Ixodes ricinus	Ixodes
Borrelia burgdorferi s.l.	Borrelia	Ixodes ricinus	Ixodes
Borrelia burgdorferi s.l.	Borrelia	Ixodes ricinus	Ixodes
Borrelia burgdorferi s.l.	Borrelia	Ixodes ricinus	Ixodes
Borrelia burgdorferi s.l.	Borrelia	Ixodes ricinus	Ixodes
Borrelia burgdorferi s.l.	Borrelia	Ixodes ricinus	Ixodes
Borrelia burgdorferi s.l.	Borrelia	Ixodes ricinus	Ixodes
Borrelia burgdorferi s.l.	Borrelia	Ixodes ricinus	Ixodes
Borrelia burgdorferi s.l.	Borrelia	Ixodes ricinus	Ixodes
Borrelia burgdorferi s.l.	Borrelia	Ixodes ricinus	Ixodes
Borrelia burgdorferi s.l.	Borrelia	Ixodes ricinus	Ixodes
Borrelia burgdorferi s.l.	Borrelia	Ixodes ricinus	Ixodes
Borrelia burgdorferi s.l.	Borrelia	Ixodes ricinus	Ixodes
Borrelia burgdorferi s.l.	Borrelia	Ixodes ricinus	Ixodes
Borrelia burgdorferi s.l.	Borrelia	Ixodes ricinus	Ixodes
Borrelia burgdorferi s.l.	Borrelia	Ixodes ricinus	Ixodes
Borrelia burgdorferi s.l.	Borrelia	Ixodes ricinus	Ixodes
Borrelia burgdorferi s.l.	Borrelia	Ixodes ricinus	Ixodes
Borrelia burgdorferi s.l.	Borrelia	Ixodes ricinus	Ixodes
Borrelia burgdorferi s.l.	Borrelia	Ixodes ricinus	Ixodes
Borrelia burgdorferi s.l.	Borrelia	Ixodes ricinus	Ixodes
Borrelia burgdorferi s.l.	Borrelia	Ixodes ricinus	Ixodes
Borrelia burgdorferi s.l.	Borrelia	Ixodes ricinus	Ixodes
Borrelia burgdorferi s.l.	Borrelia	Ixodes ricinus	Ixodes
Borrelia burgdorferi s.l.	Borrelia	Ixodes ricinus	Ixodes
Borrelia burgdorferi s.l.	Borrelia	Ixodes ricinus	Ixodes
Borrelia burgdorferi s.l.	Borrelia	Ixodes ricinus	Ixodes
Borrelia burgdorferi s.l.	Borrelia	Ixodes ricinus	Ixodes
Borrelia burgdorferi s.l.	Borrelia	Ixodes ricinus	Ixodes
Borrelia burgdorferi s.l.	Borrelia	Ixodes ricinus	Ixodes
Borrelia burgdorferi s.l.	Borrelia	Ixodes ricinus	Ixodes
Borrelia burgdorferi s.l.	Borrelia	Ixodes ricinus	Ixodes
Borrelia burgdorferi s.l.	Borrelia	Ixodes ricinus	Ixodes
Borrelia burgdorferi s.l.	Borrelia	Ixodes ricinus	Ixodes
Borrelia burgdorferi s.l.	Borrelia	Ixodes ricinus	Ixodes
Borrelia burgdorferi s.l.	Borrelia	Ixodes ricinus	Ixodes
Borrelia burgdorferi s.l.	Borrelia	Ixodes ricinus	Ixodes
Borrelia burgdorferi s.l.	Borrelia	Ixodes ricinus	Ixodes
Borrelia burgdorferi s.l.	Borrelia	Ixodes ricinus	Ixodes
Borrelia burgdorferi s.l.	Borrelia	Ixodes ricinus	Ixodes
Borrelia burgdorferi s.l.	Borrelia	Ixodes ricinus	Ixodes
Borrelia burgdorferi s.l.	Borrelia	Ixodes ricinus	Ixodes
Borrelia burgdorferi s.l.	Borrelia	Ixodes ricinus	Ixodes
Borrelia burgdorferi s.l.	Borrelia	Ixodes ricinus	Ixodes
Borrelia burgdorferi s.l.	Borrelia	Ixodes ricinus	Ixodes
Borrelia burgdorferi s.l.	Borrelia	Ixodes ricinus	Ixodes
Borrelia burgdorferi s.l.	Borrelia	Ixodes ricinus	Ixodes
Borrelia burgdorferi s.l.	Borrelia	Ixodes ricinus	Ixodes
Borrelia burgdorferi s.l.	Borrelia	Ixodes ricinus	Ixodes
Borrelia burgdorferi s.l.	Borrelia	Ixodes ricinus	Ixodes
Borrelia burgdorferi s.l.	Borrelia	Ixodes ricinus	Ixodes
Borrelia burgdorferi s.l.	Borrelia	Ixodes ricinus	Ixodes
Borrelia burgdorferi s.l.	Borrelia	Ixodes ricinus	Ixodes
Borrelia burgdorferi s.l.	Borrelia	Ixodes ricinus	Ixodes
Borrelia burgdorferi s.l.	Borrelia	Ixodes ricinus	Ixodes
Borrelia burgdorferi s.l.	Borrelia	Ixodes ricinus	Ixodes
Borrelia burgdorferi s.l.	Borrelia	Ixodes ricinus	Ixodes
Borrelia burgdorferi s.l.	Borrelia	Ixodes ricinus	Ixodes
Borrelia burgdorferi s.l.	Borrelia	Ixodes ricinus	Ixodes
Borrelia burgdorferi s.l.	Borrelia	Ixodes ricinus	Ixodes
Borrelia burgdorferi s.l.	Borrelia	Ixodes ricinus	Ixodes
Borrelia burgdorferi s.l.	Borrelia	Ixodes ricinus	Ixodes
Borrelia burgdorferi s.l.	Borrelia	Ixodes ricinus	Ixodes
Borrelia burgdorferi s.l.	Borrelia	Ixodes ricinus	Ixodes
Borrelia burgdorferi s.l.	Borrelia	Ixodes ricinus	Ixodes
Borrelia burgdorferi s.l.	Borrelia	Ixodes ricinus	Ixodes
Borrelia burgdorferi s.l.	Borrelia	Ixodes ricinus	Ixodes
Borrelia burgdorferi s.l.	Borrelia	Ixodes ricinus	Ixodes
Borrelia burgdorferi s.l.	Borrelia	Ixodes ricinus	Ixodes
Borrelia burgdorferi s.l.	Borrelia	Ixodes ricinus	Ixodes
Borrelia burgdorferi s.l.	Borrelia	Ixodes ricinus	Ixodes
Borrelia burgdorferi s.l.	Borrelia	Ixodes ricinus	Ixodes
Borrelia burgdorferi s.l.	Borrelia	Ixodes ricinus	Ixodes
Borrelia burgdorferi s.l.	Borrelia	Ixodes ricinus	Ixodes
Borrelia burgdorferi s.l.	Borrelia	Ixodes ricinus	Ixodes
Borrelia burgdorferi s.l.	Borrelia	Ixodes ricinus	Ixodes
Borrelia burgdorferi s.l.	Borrelia	Ixodes ricinus	Ixodes
Borrelia burgdorferi s.l.	Borrelia	Ixodes ricinus	Ixodes
Borrelia burgdorferi s.l.	Borrelia	Ixodes ricinus	Ixodes
Borrelia burgdorferi s.l.	Borrelia	Ixodes ricinus	Ixodes
Borrelia burgdorferi s.l.	Borrelia	Ixodes ricinus	Ixodes
Borrelia burgdorferi s.l.	Borrelia	Ixodes ricinus	Ixodes
Borrelia burgdorferi s.l.	Borrelia	Ixodes ricinus	Ixodes
Borrelia burgdorferi s.l.	Borrelia	Ixodes ricinus	Ixodes
Borrelia burgdorferi s.l.	Borrelia	Ixodes ricinus	Ixodes
Borrelia burgdorferi s.l.	Borrelia	Ixodes ricinus	Ixodes
Borrelia burgdorferi s.l.	Borrelia	Ixodes ricinus	Ixodes
Borrelia burgdorferi s.l.	Borrelia	Ixodes ricinus	Ixodes
Borrelia burgdorferi s.l.	Borrelia	Ixodes ricinus	Ixodes
Borrelia burgdorferi s.l.	Borrelia	Ixodes ricinus	Ixodes
Borrelia burgdorferi s.l.	Borrelia	Ixodes ricinus	Ixodes
Borrelia burgdorferi s.l.	Borrelia	Ixodes ricinus	Ixodes
Borrelia burgdorferi s.l.	Borrelia	Ixodes ricinus	Ixodes
Borrelia burgdorferi s.l.	Borrelia	Ixodes ricinus	Ixodes
Borrelia burgdorferi s.l.	Borrelia	Ixodes ricinus	Ixodes
Borrelia burgdorferi s.l.	Borrelia	Ixodes ricinus	Ixodes
Borrelia burgdorferi s.l.	Borrelia	Ixodes ricinus	Ixodes
Borrelia burgdorferi s.l.	Borrelia	Ixodes ricinus	Ixodes
Borrelia burgdorferi s.l.	Borrelia	Ixodes ricinus	Ixodes
Borrelia burgdorferi s.l.	Borrelia	Ixodes ricinus	Ixodes
Borrelia burgdorferi s.l.	Borrelia	Ixodes ricinus	Ixodes
Borrelia burgdorferi s.l.	Borrelia	Ixodes ricinus	Ixodes
Borrelia burgdorferi s.l.	Borrelia	Ixodes ricinus	Ixodes
Borrelia burgdorferi s.l.	Borrelia	Ixodes ricinus	Ixodes
Borrelia burgdorferi s.l.	Borrelia	Ixodes ricinus	Ixodes
Borrelia burgdorferi s.l.	Borrelia	Ixodes ricinus	Ixodes
Borrelia burgdorferi s.l.	Borrelia	Ixodes ricinus	Ixodes
Borrelia burgdorferi s.l.	Borrelia	Ixodes ricinus	Ixodes
Borrelia burgdorferi s.l.	Borrelia	Ixodes ricinus	Ixodes
Borrelia burgdorferi s.l.	Borrelia	Ixodes ricinus	Ixodes
Borrelia burgdorferi s.l.	Borrelia	Ixodes ricinus	Ixodes
Borrelia burgdorferi s.l.	Borrelia	Ixodes ricinus	Ixodes
Borrelia burgdorferi s.l.	Borrelia	Ixodes ricinus	Ixodes
Borrelia burgdorferi s.l.	Borrelia	Ixodes ricinus	Ixodes
Borrelia burgdorferi s.l.	Borrelia	Ixodes ricinus	Ixodes
Borrelia burgdorferi s.l.	Borrelia	Ixodes ricinus	Ixodes
Borrelia burgdorferi s.l.	Borrelia	Ixodes ricinus	Ixodes
Borrelia burgdorferi s.l.	Borrelia	Ixodes ricinus	Ixodes
Borrelia burgdorferi s.l.	Borrelia	Ixodes ricinus	Ixodes
Borrelia burgdorferi s.l.	Borrelia	Ixodes ricinus	Ixodes
Borrelia burgdorferi s.l.	Borrelia	Ixodes ricinus	Ixodes
Borrelia burgdorferi s.l.	Borrelia	Ixodes ricinus	Ixodes
Borrelia burgdorferi s.l.	Borrelia	Ixodes ricinus	Ixodes
Borrelia burgdorferi s.l.	Borrelia	Ixodes ricinus	Ixodes
Borrelia burgdorferi s.l.	Borrelia	Ixodes ricinus	Ixodes
Borrelia burgdorferi s.l.	Borrelia	Ixodes ricinus	Ixodes
Borrelia burgdorferi s.l.	Borrelia	Ixodes ricinus	Ixodes
Borrelia burgdorferi s.l.	Borrelia	Ixodes ricinus	Ixodes
Borrelia burgdorferi s.l.	Borrelia	Ixodes ricinus	Ixodes
Borrelia burgdorferi s.l.	Borrelia	Ixodes ricinus	Ixodes
Borrelia burgdorferi s.l.	Borrelia	Ixodes ricinus	Ixodes
Borrelia burgdorferi s.l.	Borrelia	Ixodes ricinus	Ixodes
Borrelia burgdorferi s.l.	Borrelia	Ixodes ricinus	Ixodes
Borrelia burgdorferi s.l.	Borrelia	Ixodes ricinus	Ixodes
Borrelia burgdorferi s.l.	Borrelia	Ixodes ricinus	Ixodes
Borrelia burgdorferi s.l.	Borrelia	Ixodes ricinus	Ixodes
Borrelia burgdorferi s.l.	Borrelia	Ixodes ricinus	Ixodes
Borrelia burgdorferi s.l.	Borrelia	Ixodes ricinus	Ixodes
Borrelia burgdorferi s.l.	Borrelia	Ixodes ricinus	Ixodes
Borrelia burgdorferi s.l.	Borrelia	Ixodes ricinus	Ixodes
Borrelia burgdorferi s.l.	Borrelia	Ixodes ricinus	Ixodes
Borrelia burgdorferi s.l.	Borrelia	Ixodes ricinus	Ixodes
Borrelia burgdorferi s.l.	Borrelia	Ixodes ricinus	Ixodes
Borrelia burgdorferi s.l.	Borrelia	Ixodes ricinus	Ixodes
Borrelia burgdorferi s.l.	Borrelia	Ixodes ricinus	Ixodes
Borrelia burgdorferi s.l.	Borrelia	Ixodes ricinus	Ixodes
Borrelia burgdorferi s.l.	Borrelia	Ixodes ricinus	Ixodes
Borrelia burgdorferi s.l.	Borrelia	Ixodes ricinus	Ixodes
Borrelia burgdorferi s.l.	Borrelia	Ixodes ricinus	Ixodes
Borrelia burgdorferi s.l.	Borrelia	Ixodes ricinus	Ixodes
Borrelia burgdorferi s.l.	Borrelia	Ixodes ricinus	Ixodes
Borrelia burgdorferi s.l.	Borrelia	Ixodes ricinus	Ixodes
Borrelia burgdorferi s.l.	Borrelia	Ixodes ricinus	Ixodes
Borrelia burgdorferi s.l.	Borrelia	Ixodes ricinus	Ixodes
Borrelia burgdorferi s.l.	Borrelia	Ixodes ricinus	Ixodes
Borrelia burgdorferi s.l.	Borrelia	Ixodes ricinus	Ixodes
Borrelia burgdorferi s.l.	Borrelia	Ixodes ricinus	Ixodes
Borrelia burgdorferi s.l.	Borrelia	Ixodes ricinus	Ixodes
Borrelia burgdorferi s.l.	Borrelia	Ixodes ricinus	Ixodes
Borrelia burgdorferi s.l.	Borrelia	Ixodes ricinus	Ixodes
Borrelia burgdorferi s.l.	Borrelia	Ixodes ricinus	Ixodes
Borrelia burgdorferi s.l.	Borrelia	Ixodes ricinus	Ixodes
Borrelia burgdorferi s.l.	Borrelia	Ixodes ricinus	Ixodes
Borrelia burgdorferi s.l.	Borrelia	Ixodes ricinus	Ixodes
Borrelia burgdorferi s.l.	Borrelia	Ixodes ricinus	Ixodes
Borrelia burgdorferi s.l.	Borrelia	Ixodes ricinus	Ixodes
Borrelia burgdorferi s.l.	Borrelia	Ixodes ricinus	Ixodes
Borrelia burgdorferi s.l.	Borrelia	Ixodes ricinus	Ixodes
Borrelia burgdorferi s.l.	Borrelia	Ixodes ricinus	Ixodes
Borrelia burgdorferi s.l.	Borrelia	Ixodes ricinus	Ixodes
Borrelia burgdorferi s.l.	Borrelia	Ixodes ricinus	Ixodes
Borrelia burgdorferi s.l.	Borrelia	Ixodes ricinus	Ixodes
Borrelia burgdorferi s.l.	Borrelia	Ixodes ricinus	Ixodes
Borrelia burgdorferi s.l.	Borrelia	Ixodes ricinus	Ixodes
Borrelia burgdorferi s.l.	Borrelia	Ixodes ricinus	Ixodes
Borrelia burgdorferi s.l.	Borrelia	Ixodes ricinus	Ixodes
Borrelia burgdorferi s.l.	Borrelia	Ixodes ricinus	Ixodes
Borrelia burgdorferi s.l.	Borrelia	Ixodes ricinus	Ixodes
Borrelia burgdorferi s.l.	Borrelia	Ixodes ricinus	Ixodes
Borrelia burgdorferi s.l.	Borrelia	Ixodes ricinus	Ixodes
Borrelia burgdorferi s.l.	Borrelia	Ixodes ricinus	Ixodes
Borrelia burgdorferi s.l.	Borrelia	Ixodes ricinus	Ixodes
Borrelia burgdorferi s.l.	Borrelia	Ixodes ricinus	Ixodes
Borrelia burgdorferi s.l.	Borrelia	Ixodes ricinus	Ixodes
Borrelia burgdorferi s.l.	Borrelia	Ixodes ricinus	Ixodes
Borrelia burgdorferi s.l.	Borrelia	Ixodes ricinus	Ixodes
Borrelia burgdorferi s.l.	Borrelia	Ixodes ricinus	Ixodes
Borrelia burgdorferi s.l.	Borrelia	Ixodes ricinus	Ixodes
Borrelia burgdorferi s.l.	Borrelia	Ixodes ricinus	Ixodes
Borrelia burgdorferi s.l.	Borrelia	Ixodes ricinus	Ixodes
Borrelia burgdorferi s.l.	Borrelia	Ixodes ricinus	Ixodes
Borrelia burgdorferi s.l.	Borrelia	Ixodes ricinus	Ixodes
Borrelia burgdorferi s.l.	Borrelia	Ixodes ricinus	Ixodes
Borrelia burgdorferi s.l.	Borrelia	Ixodes ricinus	Ixodes
Borrelia burgdorferi s.l.	Borrelia	Ixodes ricinus	Ixodes
Borrelia burgdorferi s.l.	Borrelia	Ixodes ricinus	Ixodes
Borrelia burgdorferi s.l.	Borrelia	Ixodes ricinus	Ixodes
Borrelia burgdorferi s.l.	Borrelia	Ixodes ricinus	Ixodes
Borrelia burgdorferi s.l.	Borrelia	Ixodes ricinus	Ixodes
Borrelia burgdorferi s.l.	Borrelia	Ixodes ricinus	Ixodes
Borrelia burgdorferi s.l.	Borrelia	Ixodes ricinus	Ixodes
Borrelia burgdorferi s.l.	Borrelia	Ixodes ricinus	Ixodes
Borrelia burgdorferi s.l.	Borrelia	Ixodes ricinus	Ixodes
Borrelia burgdorferi s.l.	Borrelia	Ixodes ricinus	Ixodes
Borrelia burgdorferi s.l.	Borrelia	Ixodes ricinus	Ixodes
Borrelia burgdorferi s.l.	Borrelia	Ixodes ricinus	Ixodes
Borrelia burgdorferi s.l.	Borrelia	Ixodes ricinus	Ixodes
Borrelia burgdorferi s.l.	Borrelia	Ixodes ricinus	Ixodes
Borrelia burgdorferi s.l.	Borrelia	Ixodes ricinus	Ixodes
Borrelia burgdorferi s.l.	Borrelia	Ixodes ricinus	Ixodes
Borrelia burgdorferi s.l.	Borrelia	Ixodes ricinus	Ixodes
Borrelia burgdorferi s.l.	Borrelia	Ixodes ricinus	Ixodes
Borrelia burgdorferi s.l.	Borrelia	Ixodes ricinus	Ixodes
Borrelia burgdorferi s.l.	Borrelia	Ixodes ricinus	Ixodes
Borrelia burgdorferi s.l.	Borrelia	Ixodes ricinus	Ixodes
Borrelia burgdorferi s.l.	Borrelia	Ixodes ricinus	Ixodes
Borrelia burgdorferi s.l.	Borrelia	Ixodes ricinus	Ixodes
Borrelia burgdorferi s.l.	Borrelia	Ixodes ricinus	Ixodes
Borrelia burgdorferi s.l.	Borrelia	Ixodes ricinus	Ixodes
Borrelia burgdorferi s.l.	Borrelia	Ixodes ricinus	Ixodes
Borrelia burgdorferi s.l.	Borrelia	Ixodes ricinus	Ixodes
Borrelia burgdorferi s.l.	Borrelia	Ixodes ricinus	Ixodes
Borrelia burgdorferi s.l.	Borrelia	Ixodes ricinus	Ixodes
Borrelia burgdorferi s.l.	Borrelia	Ixodes ricinus	Ixodes
Borrelia burgdorferi s.l.	Borrelia	Ixodes ricinus	Ixodes
Borrelia burgdorferi s.l.	Borrelia	Ixodes ricinus	Ixodes
Borrelia burgdorferi s.l.	Borrelia	Ixodes ricinus	Ixodes
Borrelia burgdorferi s.l.	Borrelia	Ixodes ricinus	Ixodes
Borrelia burgdorferi s.l.	Borrelia	Ixodes ricinus	Ixodes
Borrelia burgdorferi s.l.	Borrelia	Ixodes ricinus	Ixodes
Borrelia burgdorferi s.l.	Borrelia	Ixodes ricinus	Ixodes
Borrelia burgdorferi s.l.	Borrelia	Ixodes ricinus	Ixodes
Borrelia burgdorferi s.l.	Borrelia	Ixodes ricinus	Ixodes
Borrelia burgdorferi s.l.	Borrelia	Ixodes ricinus	Ixodes
Borrelia burgdorferi s.l.	Borrelia	Ixodes ricinus	Ixodes
Borrelia burgdorferi s.l.	Borrelia	Ixodes ricinus	Ixodes
Borrelia burgdorferi s.l.	Borrelia	Ixodes ricinus	Ixodes
Borrelia burgdorferi s.l.	Borrelia	Ixodes ricinus	Ixodes
Borrelia burgdorferi s.l.	Borrelia	Ixodes ricinus	Ixodes
Borrelia burgdorferi s.l.	Borrelia	Ixodes ricinus	Ixodes
Borrelia burgdorferi s.l.	Borrelia	Ixodes ricinus	Ixodes
Borrelia burgdorferi s.l.	Borrelia	Ixodes ricinus	Ixodes
Borrelia burgdorferi s.l.	Borrelia	Ixodes ricinus	Ixodes
Borrelia burgdorferi s.l.	Borrelia	Ixodes ricinus	Ixodes
Borrelia burgdorferi s.l.	Borrelia	Ixodes ricinus	Ixodes
Borrelia burgdorferi s.l.	Borrelia	Ixodes ricinus	Ixodes
Borrelia burgdorferi s.l.	Borrelia	Ixodes ricinus	Ixodes
Borrelia burgdorferi s.l.	Borrelia	Ixodes ricinus	Ixodes
Borrelia burgdorferi s.l.	Borrelia	Ixodes ricinus	Ixodes
Borrelia burgdorferi s.l.	Borrelia	Ixodes ricinus	Ixodes
Borrelia burgdorferi s.l.	Borrelia	Ixodes ricinus	Ixodes
Borrelia burgdorferi s.l.	Borrelia	Ixodes ricinus	Ixodes
Borrelia burgdorferi s.l.	Borrelia	Ixodes ricinus	Ixodes
Borrelia burgdorferi s.l.	Borrelia	Ixodes ricinus	Ixodes
Borrelia burgdorferi s.l.	Borrelia	Ixodes ricinus	Ixodes
Borrelia burgdorferi s.l.	Borrelia	Ixodes ricinus	Ixodes
Borrelia burgdorferi s.l.	Borrelia	Ixodes ricinus	Ixodes
Borrelia burgdorferi s.l.	Borrelia	Ixodes ricinus	Ixodes
Borrelia burgdorferi s.l.	Borrelia	Ixodes ricinus	Ixodes
Borrelia burgdorferi s.l.	Borrelia	Ixodes ricinus	Ixodes
Borrelia burgdorferi s.l.	Borrelia	Ixodes ricinus	Ixodes
Borrelia burgdorferi s.l.	Borrelia	Ixodes ricinus	Ixodes
Borrelia burgdorferi s.l.	Borrelia	Ixodes ricinus	Ixodes
Borrelia burgdorferi s.l.	Borrelia	Ixodes ricinus	Ixodes
Borrelia burgdorferi s.l.	Borrelia	Ixodes ricinus	Ixodes
Borrelia burgdorferi s.l.	Borrelia	Ixodes ricinus	Ixodes
Borrelia burgdorferi s.l.	Borrelia	Ixodes ricinus	Ixodes
Borrelia burgdorferi s.l.	Borrelia	Ixodes ricinus	Ixodes
Borrelia burgdorferi s.l.	Borrelia	Ixodes ricinus	Ixodes
Borrelia burgdorferi s.l.	Borrelia	Ixodes ricinus	Ixodes
Borrelia burgdorferi s.l.	Borrelia	Ixodes ricinus	Ixodes
Borrelia burgdorferi s.l.	Borrelia	Ixodes ricinus	Ixodes
Borrelia burgdorferi s.l.	Borrelia	Ixodes ricinus	Ixodes
Borrelia burgdorferi s.l.	Borrelia	Ixodes ricinus	Ixodes
Borrelia burgdorferi s.l.	Borrelia	Ixodes ricinus	Ixodes
Borrelia burgdorferi s.l.	Borrelia	Ixodes ricinus	Ixodes
Borrelia burgdorferi s.l.	Borrelia	Ixodes ricinus	Ixodes
Borrelia burgdorferi s.l.	Borrelia	Ixodes ricinus	Ixodes
Borrelia burgdorferi s.l.	Borrelia	Ixodes ricinus	Ixodes
Borrelia burgdorferi s.l.	Borrelia	Ixodes ricinus	Ixodes
Borrelia burgdorferi s.l.	Borrelia	Ixodes ricinus	Ixodes
Borrelia burgdorferi s.l.	Borrelia	Ixodes ricinus	Ixodes
Borrelia burgdorferi s.l.	Borrelia	Ixodes ricinus	Ixodes
Borrelia burgdorferi s.l.	Borrelia	Ixodes ricinus	Ixodes
Borrelia burgdorferi s.l.	Borrelia	Ixodes ricinus	Ixodes
Borrelia burgdorferi s.l.	Borrelia	Ixodes ricinus	Ixodes
Borrelia burgdorferi s.l.	Borrelia	Ixodes ricinus	Ixodes
Borrelia burgdorferi s.l.	Borrelia	Ixodes ricinus	Ixodes
Borrelia burgdorferi s.l.	Borrelia	Ixodes ricinus	Ixodes
Borrelia burgdorferi s.l.	Borrelia	Ixodes ricinus	Ixodes
Borrelia burgdorferi s.l.	Borrelia	Ixodes ricinus	Ixodes
Borrelia burgdorferi s.l.	Borrelia	Ixodes ricinus	Ixodes
Borrelia burgdorferi s.l.	Borrelia	Ixodes ricinus	Ixodes
Borrelia burgdorferi s.l.	Borrelia	Ixodes ricinus	Ixodes
Borrelia burgdorferi s.l.	Borrelia	Ixodes ricinus	Ixodes
Borrelia burgdorferi s.l.	Borrelia	Ixodes ricinus	Ixodes
Borrelia burgdorferi s.l.	Borrelia	Ixodes ricinus	Ixodes
Borrelia burgdorferi s.l.	Borrelia	Ixodes ricinus	Ixodes
Borrelia burgdorferi s.l.	Borrelia	Ixodes ricinus	Ixodes
Borrelia burgdorferi s.l.	Borrelia	Ixodes ricinus	Ixodes
Borrelia burgdorferi s.l.	Borrelia	Ixodes ricinus	Ixodes
Borrelia burgdorferi s.l.	Borrelia	Ixodes ricinus	Ixodes
Borrelia burgdorferi s.l.	Borrelia	Ixodes ricinus	Ixodes
Borrelia burgdorferi s.l.	Borrelia	Ixodes ricinus	Ixodes
Borrelia burgdorferi s.l.	Borrelia	Ixodes ricinus	Ixodes
Borrelia burgdorferi s.l.	Borrelia	Ixodes ricinus	Ixodes
Borrelia burgdorferi s.l.	Borrelia	Ixodes ricinus	Ixodes
Borrelia burgdorferi s.l.	Borrelia	Ixodes ricinus	Ixodes
Borrelia burgdorferi s.l.	Borrelia	Ixodes ricinus	Ixodes
Borrelia burgdorferi s.l.	Borrelia	Ixodes ricinus	Ixodes
Borrelia burgdorferi s.l.	Borrelia	Ixodes ricinus	Ixodes
Borrelia burgdorferi s.l.	Borrelia	Ixodes ricinus	Ixodes
Borrelia burgdorferi s.l.	Borrelia	Ixodes ricinus	Ixodes
Borrelia burgdorferi s.l.	Borrelia	Ixodes ricinus	Ixodes
Borrelia burgdorferi s.l.	Borrelia	Ixodes ricinus	Ixodes
Borrelia burgdorferi s.l.	Borrelia	Ixodes ricinus	Ixodes
Borrelia burgdorferi s.l.	Borrelia	Ixodes ricinus	Ixodes
Borrelia burgdorferi s.l.	Borrelia	Ixodes ricinus	Ixodes
Borrelia burgdorferi s.l.	Borrelia	Ixodes ricinus	Ixodes
Borrelia burgdorferi s.l.	Borrelia	Ixodes ricinus	Ixodes
Borrelia burgdorferi s.l.	Borrelia	Ixodes ricinus	Ixodes
Borrelia burgdorferi s.l.	Borrelia	Ixodes ricinus	Ixodes
Borrelia burgdorferi s.l.	Borrelia	Ixodes ricinus	Ixodes
Borrelia burgdorferi s.l.	Borrelia	Ixodes ricinus	Ixodes
Borrelia burgdorferi s.l.	Borrelia	Ixodes ricinus	Ixodes
Borrelia burgdorferi s.l.	Borrelia	Ixodes ricinus	Ixodes
Borrelia burgdorferi s.l.	Borrelia	Ixodes ricinus	Ixodes
Borrelia burgdorferi s.l.	Borrelia	Ixodes ricinus	Ixodes
Borrelia burgdorferi s.l.	Borrelia	Ixodes ricinus	Ixodes
Borrelia burgdorferi s.l.	Borrelia	Ixodes ricinus	Ixodes
Borrelia burgdorferi s.l.	Borrelia	Ixodes ricinus	Ixodes
Borrelia burgdorferi s.l.	Borrelia	Ixodes ricinus	Ixodes
Borrelia burgdorferi s.l.	Borrelia	Ixodes ricinus	Ixodes
Borrelia burgdorferi s.l.	Borrelia	Ixodes ricinus	Ixodes
Borrelia burgdorferi s.l.	Borrelia	Ixodes ricinus	Ixodes
Borrelia burgdorferi s.l.	Borrelia	Ixodes ricinus	Ixodes
Borrelia burgdorferi s.l.	Borrelia	Ixodes ricinus	Ixodes
Borrelia burgdorferi s.l.	Borrelia	Ixodes ricinus	Ixodes
Borrelia burgdorferi s.l.	Borrelia	Ixodes ricinus	Ixodes
Borrelia burgdorferi s.l.	Borrelia	Ixodes ricinus	Ixodes
Borrelia burgdorferi s.l.	Borrelia	Ixodes ricinus	Ixodes
Borrelia burgdorferi s.l.	Borrelia	Ixodes ricinus	Ixodes
Borrelia burgdorferi s.l.	Borrelia	Ixodes ricinus	Ixodes
Borrelia burgdorferi s.l.	Borrelia	Ixodes ricinus	Ixodes
Borrelia burgdorferi s.l.	Borrelia	Ixodes ricinus	Ixodes
Borrelia burgdorferi s.l.	Borrelia	Ixodes ricinus	Ixodes
Borrelia burgdorferi s.l.	Borrelia	Ixodes ricinus	Ixodes
Borrelia burgdorferi s.l.	Borrelia	Ixodes ricinus	Ixodes
Borrelia burgdorferi s.l.	Borrelia	Ixodes ricinus	Ixodes
Borrelia burgdorferi s.l.	Borrelia	Ixodes ricinus	Ixodes
Borrelia burgdorferi s.l.	Borrelia	Ixodes ricinus	Ixodes
Borrelia burgdorferi s.l.	Borrelia	Ixodes ricinus	Ixodes
Borrelia burgdorferi s.l.	Borrelia	Ixodes ricinus	Ixodes
Borrelia burgdorferi s.l.	Borrelia	Ixodes ricinus	Ixodes
Borrelia burgdorferi s.l.	Borrelia	Ixodes ricinus	Ixodes
Borrelia burgdorferi s.l.	Borrelia	Ixodes ricinus	Ixodes
Borrelia burgdorferi s.l.	Borrelia	Ixodes ricinus	Ixodes
Borrelia burgdorferi s.l.	Borrelia	Ixodes ricinus	Ixodes
Borrelia burgdorferi s.l.	Borrelia	Ixodes ricinus	Ixodes
Borrelia burgdorferi s.l.	Borrelia	Ixodes ricinus	Ixodes
Borrelia burgdorferi s.l.	Borrelia	Ixodes ricinus	Ixodes
Borrelia burgdorferi s.l.	Borrelia	Ixodes ricinus	Ixodes
Borrelia burgdorferi s.l.	Borrelia	Ixodes ricinus	Ixodes
Borrelia burgdorferi s.l.	Borrelia	Ixodes ricinus	Ixodes
Borrelia burgdorferi s.l.	Borrelia	Ixodes ricinus	Ixodes
Borrelia burgdorferi s.l.	Borrelia	Ixodes ricinus	Ixodes
Borrelia burgdorferi s.l.	Borrelia	Ixodes ricinus	Ixodes
Borrelia burgdorferi s.l.	Borrelia	Ixodes ricinus	Ixodes
Borrelia burgdorferi s.l.	Borrelia	Ixodes ricinus	Ixodes
Borrelia burgdorferi s.l.	Borrelia	Ixodes ricinus	Ixodes
Borrelia burgdorferi s.l.	Borrelia	Ixodes ricinus	Ixodes
Borrelia burgdorferi s.l.	Borrelia	Ixodes ricinus	Ixodes
Borrelia burgdorferi s.l.	Borrelia	Ixodes ricinus	Ixodes
Borrelia burgdorferi s.l.	Borrelia	Ixodes ricinus	Ixodes
Borrelia burgdorferi s.l.	Borrelia	Ixodes ricinus	Ixodes
Borrelia burgdorferi s.l.	Borrelia	Ixodes ricinus	Ixodes
Borrelia burgdorferi s.l.	Borrelia	Ixodes ricinus	Ixodes
Borrelia burgdorferi s.l.	Borrelia	Ixodes ricinus	Ixodes
Borrelia burgdorferi s.l.	Borrelia	Ixodes ricinus	Ixodes
Borrelia burgdorferi s.l.	Borrelia	Ixodes ricinus	Ixodes
Borrelia burgdorferi s.l.	Borrelia	Ixodes ricinus	Ixodes
Borrelia burgdorferi s.l.	Borrelia	Ixodes ricinus	Ixodes
Borrelia burgdorferi s.l.	Borrelia	Ixodes ricinus	Ixodes
Borrelia burgdorferi s.l.	Borrelia	Ixodes ricinus	Ixodes
Borrelia burgdorferi s.l.	Borrelia	Ixodes ricinus	Ixodes
Borrelia burgdorferi s.l.	Borrelia	Ixodes ricinus	Ixodes
Borrelia burgdorferi s.l.	Borrelia	Ixodes ricinus	Ixodes
Borrelia burgdorferi s.l.	Borrelia	Ixodes ricinus	Ixodes
Borrelia burgdorferi s.l.	Borrelia	Ixodes ricinus	Ixodes
Borrelia burgdorferi s.l.	Borrelia	Ixodes ricinus	Ixodes
Borrelia burgdorferi s.l.	Borrelia	Ixodes ricinus	Ixodes
Borrelia burgdorferi s.l.	Borrelia	Ixodes ricinus	Ixodes
Borrelia burgdorferi s.l.	Borrelia	Ixodes ricinus	Ixodes
Borrelia burgdorferi s.l.	Borrelia	Ixodes ricinus	Ixodes
Borrelia burgdorferi s.l.	Borrelia	Ixodes ricinus	Ixodes
Borrelia burgdorferi s.l.	Borrelia	Ixodes ricinus	Ixodes
Borrelia burgdorferi s.l.	Borrelia	Ixodes ricinus	Ixodes
Borrelia burgdorferi s.l.	Borrelia	Ixodes ricinus	Ixodes
Borrelia burgdorferi s.l.	Borrelia	Ixodes ricinus	Ixodes
Borrelia burgdorferi s.l.	Borrelia	Ixodes ricinus	Ixodes
Borrelia burgdorferi s.l.	Borrelia	Ixodes ricinus	Ixodes
Borrelia burgdorferi s.l.	Borrelia	Ixodes ricinus	Ixodes
Borrelia burgdorferi s.l.	Borrelia	Ixodes ricinus	Ixodes
Borrelia burgdorferi s.l.	Borrelia	Ixodes ricinus	Ixodes
Borrelia burgdorferi s.l.	Borrelia	Ixodes ricinus	Ixodes
Borrelia burgdorferi s.l.	Borrelia	Ixodes ricinus	Ixodes
Borrelia burgdorferi s.l.	Borrelia	Ixodes ricinus	Ixodes
Borrelia burgdorferi s.l.	Borrelia	Ixodes ricinus	Ixodes
Borrelia burgdorferi s.l.	Borrelia	Ixodes ricinus	Ixodes
Borrelia burgdorferi s.l.	Borrelia	Ixodes ricinus	Ixodes
Borrelia burgdorferi s.l.	Borrelia	Ixodes ricinus	Ixodes
Borrelia burgdorferi s.l.	Borrelia	Ixodes ricinus	Ixodes
Borrelia burgdorferi s.l.	Borrelia	Ixodes ricinus	Ixodes
Borrelia burgdorferi s.l.	Borrelia	Ixodes ricinus	Ixodes
Borrelia burgdorferi s.l.	Borrelia	Ixodes ricinus	Ixodes
Borrelia burgdorferi s.l.	Borrelia	Ixodes ricinus	Ixodes
Borrelia burgdorferi s.l.	Borrelia	Ixodes ricinus	Ixodes
Borrelia burgdorferi s.l.	Borrelia	Ixodes ricinus	Ixodes
Borrelia burgdorferi s.l.	Borrelia	Ixodes ricinus	Ixodes
Borrelia burgdorferi s.l.	Borrelia	Ixodes ricinus	Ixodes
Borrelia burgdorferi s.l.	Borrelia	Ixodes ricinus	Ixodes
Borrelia burgdorferi s.l.	Borrelia	Ixodes ricinus	Ixodes
Borrelia burgdorferi s.l.	Borrelia	Ixodes ricinus	Ixodes
Borrelia burgdorferi s.l.	Borrelia	Ixodes ricinus	Ixodes
Borrelia burgdorferi s.l.	Borrelia	Ixodes ricinus	Ixodes
Borrelia burgdorferi s.l.	Borrelia	Ixodes ricinus	Ixodes
Borrelia burgdorferi s.l.	Borrelia	Ixodes ricinus	Ixodes
Borrelia burgdorferi s.l.	Borrelia	Ixodes ricinus	Ixodes
Borrelia burgdorferi s.l.	Borrelia	Ixodes ricinus	Ixodes
Borrelia burgdorferi s.l.	Borrelia	Ixodes ricinus	Ixodes
Borrelia burgdorferi s.l.	Borrelia	Ixodes ricinus	Ixodes
Borrelia burgdorferi s.l.	Borrelia	Ixodes ricinus	Ixodes
Borrelia burgdorferi s.l.	Borrelia	Ixodes ricinus	Ixodes
Borrelia burgdorferi s.l.	Borrelia	Ixodes ricinus	Ixodes
Borrelia burgdorferi s.l.	Borrelia	Ixodes ricinus	Ixodes
Borrelia burgdorferi s.l.	Borrelia	Ixodes ricinus	Ixodes
Borrelia burgdorferi s.l.	Borrelia	Ixodes ricinus	Ixodes
Borrelia burgdorferi s.l.	Borrelia	Ixodes ricinus	Ixodes
Borrelia burgdorferi s.l.	Borrelia	Ixodes ricinus	Ixodes
Borrelia burgdorferi s.l.	Borrelia	Ixodes ricinus	Ixodes
Borrelia burgdorferi s.l.	Borrelia	Ixodes ricinus	Ixodes
Borrelia burgdorferi s.l.	Borrelia	Ixodes ricinus	Ixodes
Borrelia burgdorferi s.l.	Borrelia	Ixodes ricinus	Ixodes
Borrelia burgdorferi s.l.	Borrelia	Ixodes ricinus	Ixodes
Borrelia burgdorferi s.l.	Borrelia	Ixodes ricinus	Ixodes
Borrelia burgdorferi s.l.	Borrelia	Ixodes ricinus	Ixodes
Borrelia burgdorferi s.l.	Borrelia	Ixodes ricinus	Ixodes
Borrelia burgdorferi s.l.	Borrelia	Ixodes ricinus	Ixodes
Borrelia burgdorferi s.l.	Borrelia	Ixodes ricinus	Ixodes
Borrelia burgdorferi s.l.	Borrelia	Ixodes ricinus	Ixodes
Borrelia burgdorferi s.l.	Borrelia	Ixodes ricinus	Ixodes
Borrelia burgdorferi s.l.	Borrelia	Ixodes ricinus	Ixodes
Borrelia burgdorferi s.l.	Borrelia	Ixodes ricinus	Ixodes
Borrelia burgdorferi s.l.	Borrelia	Ixodes ricinus	Ixodes
Borrelia burgdorferi s.l.	Borrelia	Ixodes ricinus	Ixodes
Borrelia burgdorferi s.l.	Borrelia	Ixodes ricinus	Ixodes
Borrelia burgdorferi s.l.	Borrelia	Ixodes ricinus	Ixodes
Borrelia burgdorferi s.l.	Borrelia	Ixodes ricinus	Ixodes
Borrelia burgdorferi s.l.	Borrelia	Ixodes ricinus	Ixodes
Borrelia burgdorferi s.l.	Borrelia	Ixodes ricinus	Ixodes
Borrelia burgdorferi s.l.	Borrelia	Ixodes ricinus	Ixodes
Borrelia burgdorferi s.l.	Borrelia	Ixodes ricinus	Ixodes
Borrelia burgdorferi s.l.	Borrelia	Ixodes ricinus	Ixodes
Borrelia burgdorferi s.l.	Borrelia	Ixodes ricinus	Ixodes
Borrelia burgdorferi s.l.	Borrelia	Ixodes ricinus	Ixodes
Borrelia burgdorferi s.l.	Borrelia	Ixodes ricinus	Ixodes
Borrelia burgdorferi s.l.	Borrelia	Ixodes ricinus	Ixodes
Borrelia burgdorferi s.l.	Borrelia	Ixodes ricinus	Ixodes
Borrelia burgdorferi s.l.	Borrelia	Ixodes ricinus	Ixodes
Borrelia burgdorferi s.l.	Borrelia	Ixodes ricinus	Ixodes
Borrelia burgdorferi s.l.	Borrelia	Ixodes ricinus	Ixodes
Borrelia burgdorferi s.l.	Borrelia	Ixodes ricinus	Ixodes
Borrelia burgdorferi s.l.	Borrelia	Ixodes ricinus	Ixodes
Borrelia burgdorferi s.l.	Borrelia	Ixodes ricinus	Ixodes
Borrelia burgdorferi s.l.	Borrelia	Ixodes ricinus	Ixodes
Borrelia burgdorferi s.l.	Borrelia	Ixodes ricinus	Ixodes
Borrelia burgdorferi s.l.	Borrelia	Ixodes ricinus	Ixodes
Borrelia burgdorferi s.l.	Borrelia	Ixodes ricinus	Ixodes
Borrelia burgdorferi s.l.	Borrelia	Ixodes ricinus	Ixodes
Borrelia burgdorferi s.l.	Borrelia	Ixodes ricinus	Ixodes
Borrelia burgdorferi s.l.	Borrelia	Ixodes ricinus	Ixodes
Borrelia burgdorferi s.l.	Borrelia	Ixodes ricinus	Ixodes
Borrelia burgdorferi s.l.	Borrelia	Ixodes ricinus	Ixodes
Borrelia burgdorferi s.l.	Borrelia	Ixodes ricinus	Ixodes
Borrelia burgdorferi s.l.	Borrelia	Ixodes ricinus	Ixodes
Borrelia burgdorferi s.l.	Borrelia	Ixodes ricinus	Ixodes
Borrelia burgdorferi s.l.	Borrelia	Ixodes ricinus	Ixodes
Borrelia burgdorferi s.l.	Borrelia	Ixodes ricinus	Ixodes
Borrelia burgdorferi s.l.	Borrelia	Ixodes ricinus	Ixodes
Borrelia burgdorferi s.l.	Borrelia	Ixodes ricinus	Ixodes
Borrelia burgdorferi s.l.	Borrelia	Ixodes ricinus	Ixodes
Borrelia burgdorferi s.l.	Borrelia	Ixodes ricinus	Ixodes
Borrelia burgdorferi s.l.	Borrelia	Ixodes ricinus	Ixodes
Borrelia burgdorferi s.l.	Borrelia	Ixodes ricinus	Ixodes
Borrelia burgdorferi s.l.	Borrelia	Ixodes ricinus	Ixodes
Borrelia burgdorferi s.l.	Borrelia	Ixodes ricinus	Ixodes
Borrelia burgdorferi s.l.	Borrelia	Ixodes ricinus	Ixodes
Borrelia burgdorferi s.l.	Borrelia	Ixodes ricinus	Ixodes
Borrelia burgdorferi s.l.	Borrelia	Ixodes ricinus	Ixodes
Borrelia burgdorferi s.l.	Borrelia	Ixodes ricinus	Ixodes
Borrelia burgdorferi s.l.	Borrelia	Ixodes ricinus	Ixodes
Borrelia burgdorferi s.l.	Borrelia	Ixodes ricinus	Ixodes
Borrelia burgdorferi s.l.	Borrelia	Ixodes ricinus	Ixodes
Borrelia burgdorferi s.l.	Borrelia	Ixodes ricinus	Ixodes
Borrelia burgdorferi s.l.	Borrelia	Ixodes ricinus	Ixodes
Borrelia burgdorferi s.l.	Borrelia	Ixodes ricinus	Ixodes
Borrelia burgdorferi s.l.	Borrelia	Ixodes ricinus	Ixodes
Borrelia burgdorferi s.l.	Borrelia	Ixodes ricinus	Ixodes
Borrelia burgdorferi s.l.	Borrelia	Ixodes ricinus	Ixodes
Borrelia burgdorferi s.l.	Borrelia	Ixodes ricinus	Ixodes
Borrelia burgdorferi s.l.	Borrelia	Ixodes ricinus	Ixodes
Borrelia burgdorferi s.l.	Borrelia	Ixodes ricinus	Ixodes
Borrelia burgdorferi s.l.	Borrelia	Ixodes ricinus	Ixodes
Borrelia burgdorferi s.l.	Borrelia	Ixodes ricinus	Ixodes
Borrelia burgdorferi s.l.	Borrelia	Ixodes ricinus	Ixodes
Borrelia burgdorferi s.l.	Borrelia	Ixodes ricinus	Ixodes
Borrelia burgdorferi s.l.	Borrelia	Ixodes ricinus	Ixodes
Borrelia burgdorferi s.l.	Borrelia	Ixodes ricinus	Ixodes
Borrelia burgdorferi s.l.	Borrelia	Ixodes ricinus	Ixodes
Borrelia burgdorferi s.l.	Borrelia	Ixodes ricinus	Ixodes
Borrelia burgdorferi s.l.	Borrelia	Ixodes ricinus	Ixodes
Borrelia burgdorferi s.l.	Borrelia	Ixodes ricinus	Ixodes
Borrelia burgdorferi s.l.	Borrelia	Ixodes ricinus	Ixodes
Borrelia burgdorferi s.l.	Borrelia	Ixodes ricinus	Ixodes
Borrelia burgdorferi s.l.	Borrelia	Ixodes ricinus	Ixodes
Borrelia burgdorferi s.l.	Borrelia	Ixodes ricinus	Ixodes
Borrelia burgdorferi s.l.	Borrelia	Ixodes ricinus	Ixodes
Borrelia burgdorferi s.l.	Borrelia	Ixodes ricinus	Ixodes
Borrelia burgdorferi s.l.	Borrelia	Ixodes ricinus	Ixodes
Borrelia burgdorferi s.l.	Borrelia	Ixodes ricinus	Ixodes
Borrelia burgdorferi s.l.	Borrelia	Ixodes ricinus	Ixodes
Borrelia burgdorferi s.l.	Borrelia	Ixodes ricinus	Ixodes
Borrelia burgdorferi s.l.	Borrelia	Ixodes ricinus	Ixodes
Borrelia burgdorferi s.l.	Borrelia	Ixodes ricinus	Ixodes
Borrelia burgdorferi s.l.	Borrelia	Ixodes ricinus	Ixodes
Borrelia burgdorferi s.l.	Borrelia	Ixodes ricinus	Ixodes
Borrelia burgdorferi s.l.	Borrelia	Ixodes ricinus	Ixodes
Borrelia burgdorferi s.l.	Borrelia	Ixodes ricinus	Ixodes
Borrelia burgdorferi s.l.	Borrelia	Ixodes ricinus	Ixodes
Borrelia burgdorferi s.l.	Borrelia	Ixodes ricinus	Ixodes
Borrelia burgdorferi s.l.	Borrelia	Ixodes ricinus	Ixodes
Borrelia burgdorferi s.l.	Borrelia	Ixodes ricinus	Ixodes
Borrelia burgdorferi s.l.	Borrelia	Ixodes ricinus	Ixodes
Borrelia burgdorferi s.l.	Borrelia	Ixodes ricinus	Ixodes
Borrelia burgdorferi s.l.	Borrelia	Ixodes ricinus	Ixodes
Borrelia burgdorferi s.l.	Borrelia	Ixodes ricinus	Ixodes
Borrelia burgdorferi s.l.	Borrelia	Ixodes ricinus	Ixodes
Borrelia burgdorferi s.l.	Borrelia	Ixodes ricinus	Ixodes
Borrelia burgdorferi s.l.	Borrelia	Ixodes ricinus	Ixodes
Borrelia burgdorferi s.l.	Borrelia	Ixodes ricinus	Ixodes
Borrelia burgdorferi s.l.	Borrelia	Ixodes ricinus	Ixodes
Borrelia burgdorferi s.l.	Borrelia	Ixodes ricinus	Ixodes
Borrelia burgdorferi s.l.	Borrelia	Ixodes ricinus	Ixodes
Borrelia burgdorferi s.l.	Borrelia	Ixodes ricinus	Ixodes
Borrelia burgdorferi s.l.	Borrelia	Ixodes ricinus	Ixodes
Borrelia burgdorferi s.l.	Borrelia	Ixodes ricinus	Ixodes
Borrelia burgdorferi s.l.	Borrelia	Ixodes ricinus	Ixodes
Borrelia burgdorferi s.l.	Borrelia	Ixodes ricinus	Ixodes
Borrelia burgdorferi s.l.	Borrelia	Ixodes ricinus	Ixodes
Borrelia burgdorferi s.l.	Borrelia	Ixodes ricinus	Ixodes
Borrelia burgdorferi s.l.	Borrelia	Ixodes ricinus	Ixodes
Borrelia burgdorferi s.l.	Borrelia	Ixodes ricinus	Ixodes
Borrelia burgdorferi s.l.	Borrelia	Ixodes ricinus	Ixodes
Borrelia burgdorferi s.l.	Borrelia	Ixodes ricinus	Ixodes
Borrelia burgdorferi s.l.	Borrelia	Ixodes ricinus	Ixodes
Borrelia burgdorferi s.l.	Borrelia	Ixodes ricinus	Ixodes
Borrelia burgdorferi s.l.	Borrelia	Ixodes ricinus	Ixodes
Borrelia burgdorferi s.l.	Borrelia	Ixodes ricinus	Ixodes
Borrelia burgdorferi s.l.	Borrelia	Ixodes ricinus	Ixodes
Borrelia burgdorferi s.l.	Borrelia	Ixodes ricinus	Ixodes
Borrelia burgdorferi s.l.	Borrelia	Ixodes ricinus	Ixodes
Borrelia burgdorferi s.l.	Borrelia	Ixodes ricinus	Ixodes
Borrelia burgdorferi s.l.	Borrelia	Ixodes ricinus	Ixodes
Borrelia burgdorferi s.l.	Borrelia	Ixodes ricinus	Ixodes
Borrelia burgdorferi s.l.	Borrelia	Ixodes ricinus	Ixodes
Borrelia burgdorferi s.l.	Borrelia	Ixodes ricinus	Ixodes
Borrelia burgdorferi s.l.	Borrelia	Ixodes ricinus	Ixodes
Borrelia burgdorferi s.l.	Borrelia	Ixodes ricinus	Ixodes
Borrelia burgdorferi s.l.	Borrelia	Ixodes ricinus	Ixodes
Borrelia burgdorferi s.l.	Borrelia	Ixodes ricinus	Ixodes
Borrelia burgdorferi s.l.	Borrelia	Ixodes ricinus	Ixodes
Borrelia burgdorferi s.l.	Borrelia	Ixodes ricinus	Ixodes
Borrelia burgdorferi s.l.	Borrelia	Ixodes ricinus	Ixodes
Borrelia burgdorferi s.l.	Borrelia	Ixodes ricinus	Ixodes
Borrelia burgdorferi s.l.	Borrelia	Ixodes ricinus	Ixodes
Borrelia burgdorferi s.l.	Borrelia	Ixodes ricinus	Ixodes
Borrelia burgdorferi s.l.	Borrelia	Ixodes ricinus	Ixodes
Borrelia burgdorferi s.l.	Borrelia	Ixodes ricinus	Ixodes
Borrelia burgdorferi s.l.	Borrelia	Ixodes ricinus	Ixodes
Borrelia burgdorferi s.l.	Borrelia	Ixodes ricinus	Ixodes
Borrelia burgdorferi s.l.	Borrelia	Ixodes ricinus	Ixodes
Borrelia burgdorferi s.l.	Borrelia	Ixodes ricinus	Ixodes
Borrelia burgdorferi s.l.	Borrelia	Ixodes ricinus	Ixodes
Borrelia burgdorferi s.l.	Borrelia	Ixodes ricinus	Ixodes
Borrelia burgdorferi s.l.	Borrelia	Ixodes ricinus	Ixodes
Borrelia burgdorferi s.l.	Borrelia	Ixodes ricinus	Ixodes
Borrelia burgdorferi s.l.	Borrelia	Ixodes ricinus	Ixodes
Borrelia burgdorferi s.l.	Borrelia	Ixodes ricinus	Ixodes
Borrelia burgdorferi s.l.	Borrelia	Ixodes ricinus	Ixodes
Borrelia burgdorferi s.l.	Borrelia	Ixodes ricinus	Ixodes
Borrelia burgdorferi s.l.	Borrelia	Ixodes ricinus	Ixodes
Borrelia burgdorferi s.l.	Borrelia	Ixodes ricinus	Ixodes
Borrelia burgdorferi s.l.	Borrelia	Ixodes ricinus	Ixodes
Borrelia burgdorferi s.l.	Borrelia	Ixodes ricinus	Ixodes
Borrelia burgdorferi s.l.	Borrelia	Ixodes ricinus	Ixodes
Borrelia burgdorferi s.l.	Borrelia	Ixodes ricinus	Ixodes
Borrelia burgdorferi s.l.	Borrelia	Ixodes ricinus	Ixodes
Borrelia burgdorferi s.l.	Borrelia	Ixodes ricinus	Ixodes
Borrelia burgdorferi s.l.	Borrelia	Ixodes ricinus	Ixodes
Borrelia burgdorferi s.l.	Borrelia	Ixodes ricinus	Ixodes
Borrelia burgdorferi s.l.	Borrelia	Ixodes ricinus	Ixodes
Borrelia burgdorferi s.l.	Borrelia	Ixodes ricinus	Ixodes
Borrelia burgdorferi s.l.	Borrelia	Ixodes ricinus	Ixodes
Borrelia burgdorferi s.l.	Borrelia	Ixodes ricinus	Ixodes
Borrelia burgdorferi s.l.	Borrelia	Ixodes ricinus	Ixodes
Borrelia burgdorferi s.l.	Borrelia	Ixodes ricinus	Ixodes
Borrelia burgdorferi s.l.	Borrelia	Ixodes ricinus	Ixodes
Borrelia burgdorferi s.l.	Borrelia	Ixodes ricinus	Ixodes
Borrelia burgdorferi s.l.	Borrelia	Ixodes ricinus	Ixodes
Borrelia burgdorferi s.l.	Borrelia	Ixodes ricinus	Ixodes
Borrelia burgdorferi s.l.	Borrelia	Ixodes ricinus	Ixodes
Borrelia burgdorferi s.l.	Borrelia	Ixodes ricinus	Ixodes
Borrelia burgdorferi s.l.	Borrelia	Ixodes ricinus	Ixodes
Borrelia burgdorferi s.l.	Borrelia	Ixodes ricinus	Ixodes
Borrelia burgdorferi s.l.	Borrelia	Ixodes ricinus	Ixodes
Borrelia burgdorferi s.l.	Borrelia	Ixodes ricinus	Ixodes
[truncated: 8,972 more rows]
