# Supplementary material for: Nested coevolutionary networks shape the ecological relationships of ticks, hosts, and the Lyme disease bacteria of the Borrelia burgdorferi (s.l.) complex
Source: Parasit Vectors. 2016 Sep 23;9:517. doi: 10.1186/s13071-016-1803-z (PMC5035442; doi:10.1186/s13071-016-1803-z)
Supplement: Additional file 5: — Complete information for the ticks in the B. burgdorferi (BBG) epidemiological network. The table includes values of centrality (betweenness centrality, eigenvector centrality and PageRank), the clustering coefficient, the cluster in which the ticks circulate, the phylogenetic diversity (PD) of the hosts, the richness of the genera of hosts (GR), the circulation capacity (CC) for B. burgdorferi, the mean pairwise distances of hosts in the phylogenetic tree of the genera of hosts (MPD) and the significance of the MPD index (MPD-P). Negative MPD values and values of MPD-P near 0.01 indicate strong phylogenetic clustering of the hosts of the tick; positive MPD values and higher MPD-P values indicate weak phylogenetic clustering of the hosts of the tick. (CSV 15 kb) [file 13071_2016_1803_MOESM5_ESM.csv]

Species of Tick	Betweenness Centrality	Eigenvector Centrality	PageRank	Clustering Coefficient	Cluster	PD	GR	CC	MPD	MPD-P
Iangustus	6580.513778	0.006587	5.08667	0.0000	1	2.498	19	1.00000	-13.728	0.01
Iapronophorus	3.478003	9E-04	0.415127	0.0000	1	0.000	0	1.00000	NA	NA
Iauritulus	2061.513323	0.002924	2.42088	0.0165	5	1.920	11	1.00000	-7.628	0.01
Ibaergi	0	6E-05	0.419255	0.0000	7	1.000	1	1.00000	NA	NA
Ibrunneus	244.369667	7E-04	1.89893	0.0000	5	2.778	11	1.00000	-6.015	0.01
Icanisuga	0.732239	7E-04	0.416924	0.0000	9	1.000	1	1.00000	NA	NA
Icookei	5394.07548	0.003799	4.190381	0.0000	9	2.862	17	1.00000	-10.91	0.01
Icrenulatus	4.370828	9E-04	0.555567	0.0000	9	1.240	3	1.00000	-2.617	0.03
Ieldaricus	2949.528162	0.008264	4.266211	0.0000	1	5.756	22	1.00000	-5.894	0.01
Igibbosus	12.180882	0.001144	0.711241	0.0000	2	1.729	4	1.00000	-2.617	0.05
Ihearlei	4.885329	3E-04	0.458008	0.0000	5	1.000	1	1.00000	NA	NA
Ihexagonus	194.870364	0.002645	1.759477	0.0000	9	1.791	8	1.00000	-9.205	0.01
Ijellisoni	721.070315	4E-04	0.771059	0.0000	5	1.004	2	1.00000	-2.11	0.01
Ikazakstani	299.737973	0.003329	1.698313	0.0000	1	2.520	7	1.00000	-1.598	0.11
Ikingi	714	1E-04	0.688379	0.0000	5	1.000	1	1.00000	NA	NA
Ilaguri	16.251692	3E-04	0.471905	0.0000	5	1.000	1	1.00000	NA	NA
Ilividus	2	0	1.459457	0.0000	10	1.000	1	1.00000	NA	NA
Imarxi	6.451142	4E-04	0.574754	0.0000	1	1.413	3	1.00000	-1.821	0.07
Iminor	1433.692247	0.002529	1.770213	0.0000	5	2.676	8	1.00000	-1.597	0.08
Imuris	1064.212815	8E-04	1.364555	0.0000	5	1.756	7	1.00000	-4.42	0.01
Ineotomae	0	3E-04	0.284151	0.0000	5	1.000	1	1.00000	NA	NA
Iochotonae	13.928046	7E-04	0.575607	0.0000	1	1.182	2	1.00000	-1.393	0.09
Ipararicinus	2178.255513	0.001372	1.561456	0.0000	5	1.942	7	1.00000	-4.147	0.02
Ipomerantzevi	844.732824	0.003775	1.409259	0.0000	1	1.818	5	1.00000	-3.483	0.02
Irugicollis	0	3E-04	0.297242	0.0000	2	0.000	0	1.00000	NA	NA
Isculptus	0	1E-04	0.312202	0.0000	5	0.000	0	1.00000	NA	NA
Isoricis	0	5E-04	0.284643	0.0000	1	1.000	1	1.00000	NA	NA
Itanuki	22.706345	0.00123	0.861297	0.0000	1	1.138	3	1.00000	-3.426	0.01
Itexanus	278.470608	0.001593	1.308549	0.0000	9	1.911	6	1.00000	-4.778	0.01
Iventalloi	2143.195218	0.004901	2.632361	0.0000	9	4.578	11	1.00000	0.095	0.48
Iwoodi	63.791067	0.001371	0.846893	0.0000	5	1.587	3	1.00000	-1.474	0.13
Icolumnae	0	4E-04	0.288187	0.0000	2			1.04139	NA	NA
Isinensis	0	4E-04	0.288187	0.0000	2			1.04139	NA	NA
Iturdus	1526.374114	0.002867	1.81339	0.0111	1	2.556	8	1.04139	-5.44	0.01
Ispinipalpis	2210.195541	0.003354	2.76821	0.0221	5	3.249	11	1.07918	-0.144	0.27
Identatus	6324.149457	0.005446	4.556181	0.0106	5	4.916	22	1.14613	-4.1	0.02
Inipponensis	165.037818	0.003421	1.352808	0.0139	2	1.404	2	1.14613	-0.782	0.32
Ipavlovskyi	797.665485	0.009038	3.079084	0.0238	1	4.671	13	1.14613	0.393	0.62
Iovatus	1577.268262	0.006551	2.512871	0.0294	1	1.924	7	1.27875	-5.653	0.01
Iacuminatus	8547.616654	0.014723	7.331921	0.0098	1	5.960	33	1.34242	0.063	0.48
Ifrontalis	1915.795282	0.011876	5.219223	0.0151	3	3.756	28	1.34242	-16.661	0.01
Iarboricola	936.012645	0.006655	2.480479	0.0478	3	2.173	12	1.41497	-12.903	0.01
Igranulatus	13025.07428	0.004072	7.262146	0.0093	4	3.387	18	1.41497	-8.675	0.01
Iuriae	1429.096196	0.001996	1.023283	0.0000	2	1.004	2	1.44716	-1.918	0.01
Iaffinis	3792.162556	0.003401	3.58493	0.0368	5	3.569	14	1.57978	-6.208	0.01
Ipacificus	12558.66626	0.0097	7.793182	0.0182	5	6.329	31	2.68485	-4.789	0.01
Iscapularis	3182.266358	0.006251	3.43404	0.0190	6	4.036	16	2.90417	-2.591	0.04
Ipersulcatus	32751.17652	0.030749	19.300915	0.0073	1	9.404	77	2.96379	-2.604	0.04
Iricinus	33737.22574	0.030674	19.53611	0.0076	2	9.973	80	4.62372	-2.656	0.03
Itrianguliceps	1311.610596	0.007024	3.293223	0.0000	1	1.880	12	1.00000	-9.996	0.01
