# Supplementary material for: Nested coevolutionary networks shape the ecological relationships of ticks, hosts, and the Lyme disease bacteria of the Borrelia burgdorferi (s.l.) complex
Source: Parasit Vectors. 2016 Sep 23;9:517. doi: 10.1186/s13071-016-1803-z (PMC5035442; doi:10.1186/s13071-016-1803-z)
Supplement: Additional file 6: — Complete information for the Borrelia species in the B. burgdorferi (BBG) epidemiological network. The table includes values of centrality (betweenness centrality, eigenvector centrality and PageRank), the clustering coefficient, the cluster in which the ticks circulate, the phylogenetic diversity (PD) of the hosts, the richness of the genera of hosts (GR), the mean pairwise distances of hosts in the phylogenetic tree of the genera of hosts (MPD) and the significance of the MPD index (MPD-P). Negative MPD values and values of MPD-P near 0.01 indicate strong phylogenetic clustering of the hosts of the tick; positive MPD values and higher MPD-P values indicate weak phylogenetic clustering of the hosts of the tick. (CSV 7 kb) [file 13071_2016_1803_MOESM6_ESM.csv]

Species of Borrelia	Betweenness Centrality	Closeness Centrality	Eigenvector Centrality	PageRank	Clustering Coefficient	Cluster	PD	GR	MPD	MPD-P
Bafzelii	974.58626	0.00116	0.01298	3.11444	0.08498	2	3.588	14	-0.41141	0.26000
Bamericana	0.00000	0.00081	0.00053	0.29721	0.00000	5	0.000	0	NA	NA
Bandersonii	185.90126	0.00080	0.00035	0.83887	0.00000	5	2.044	3	0.11567	0.32000
Bbavariensis	118.28693	0.00107	0.00558	1.07434	0.19048	1	2.632	5	-0.04935	0.34000
Bbissettiae	2519.57504	0.00116	0.00568	2.48412	0.07083	5	2.456	5	-1.55460	0.06000
Bburgdorferi s.l.	15262.11747	0.00133	0.02006	8.22897	0.02929	2	6.074	40	-2.72894	0.03000
Bburgdorferi s.s.	16749.82135	0.00133	0.01549	7.82384	0.03104	2	6.559	31	1.51694	0.98000
Bcaliforniensis	26.48417	0.00082	0.00061	0.47616	0.00000	5	1.000	1	NA	NA
Bcarolinensis	49.83067	0.00093	0.00251	0.91934	0.00000	5	1.118	3	-3.30127	0.01000
Bfinlandensis	0.00000	0.00090	0.00168	0.29440	0.00000	2	0.000	0	NA	NA
Bgarinii	4738.40986	0.00120	0.01624	5.14364	0.05556	2	4.721	24	-2.46317	0.04000
Bjaponica	285.95599	0.00083	0.00048	0.69116	0.00000	5	1.000	1	NA	NA
Bkurtenbachi	305.23715	0.00086	0.00064	0.47875	0.00000	5	0.000	0	NA	NA
Blonestari	6.99820	0.00072	0.00022	0.72286	0.00000	5	2.000	2	0.97804	0.62500
Blusitaniae	0.66667	0.00093	0.00217	0.60197	0.33333	2	0.000	0	NA	NA
Bmiyamotoi	1361.24854	0.00120	0.00830	1.87503	0.12821	2	2.544	4	-0.10954	0.38000
Bruski	0.00000	0.00090	0.00168	0.29440	0.00000	2	0.000	0	NA	NA
Bsinica	4.05500	0.00076	0.00050	0.42232	0.00000	4	1.000	1	NA	NA
Bspielmanii	23.02695	0.00095	0.00239	0.54687	0.16667	2	1.000	1	NA	NA
Bturdi	29.78071	0.00094	0.00169	0.68015	0.16667	2	1.000	1	NA	NA
Bvalaisiana	2957.41265	0.00113	0.00807	2.60116	0.09583	2	2.824	9	-2.91849	0.03000
Byangtzensis	137.88992	0.00093	0.00248	1.20660	0.11905	4	1.456	5	-4.64284	0.02000
