# Supplementary material for: Nested coevolutionary networks shape the ecological relationships of ticks, hosts, and the Lyme disease bacteria of the Borrelia burgdorferi (s.l.) complex
Source: Parasit Vectors. 2016 Sep 23;9:517. doi: 10.1186/s13071-016-1803-z (PMC5035442; doi:10.1186/s13071-016-1803-z)
Supplement: Additional file 7: — Complete information for the genera of vertebrates (hosts and/or reservoirs) in the B. burgdorferi epidemiological network. The table includes values of centrality (betweenness centrality, eigenvector centrality and PageRank), the clustering coefficient, and the cluster in which the organisms circulate. (CSV 82 kb) [file 13071_2016_1803_MOESM7_ESM.csv]

Genus of host	Betweenness Centrality	Eigenvector Centrality	PageRank	Clustering Coefficient	Cluster
Alauda	32.94471	0.00380	0.57649	0.33333	1
Alces	32.94471	0.00336	0.43831	0.00000	1
Alectoris	289.51968	0.00507	0.96873	0.00000	1
Alticola	9.58772	0.00207	0.42115	0.00000	1
Ammospermophilus	0.00000	0.00036	0.29412	0.00000	1
Anthus	428.16791	0.00914	1.57891	0.13636	1
Aplodontia	0.00000	0.00036	0.29412	0.00000	1
Apodemus	5417.93685	0.01240	3.34232	0.04743	1
Arvicola	56.76279	0.00374	0.56555	0.00000	1
Asio	0.00000	0.00168	0.29391	0.00000	1
Athene	9.20874	0.00072	0.41935	0.00000	1
Bambusicola	0.00000	0.00016	0.30414	0.00000	1
Bison	32.94471	0.00336	0.43831	0.00000	1
Blarina	28.65787	0.00055	0.44648	0.00000	1
Callospermophilus	0.00000	0.00010	0.29551	0.00000	1
Capella	0.00000	0.00168	0.29391	0.00000	1
Carpodacus	405.53490	0.00472	0.84347	0.00000	1
Circus	0.00000	0.00168	0.29391	0.00000	1
Citellus	29.62096	0.00117	0.42396	0.00000	1
Columba	19.34737	0.00249	0.42375	0.00000	1
Corvus	76.77748	0.00364	0.78964	0.00000	1
Coturnix	34.07047	0.00314	0.54698	0.00000	1
Cricetulus	104.45216	0.00350	0.81173	0.00000	1
Cricetus	359.29036	0.00289	0.75154	0.00000	1
Cuculus	0.00000	0.00168	0.29391	0.00000	1
Cynaopica	0.00000	0.00168	0.29391	0.00000	1
Dendrocopos	32.94471	0.00336	0.43831	0.00000	1
Diplomesodon	0.00000	0.00081	0.27984	0.00000	1
Dryocopus	0.00000	0.00168	0.29391	0.00000	1
Dryomys	100.15445	0.00392	0.69678	0.00000	1
Ellobius	0.00000	0.00168	0.29391	0.00000	1
Emberiza	338.59663	0.00621	1.09133	0.04762	1
Eutamias	122.83258	0.00292	0.68424	0.00000	1
Galerida	7.75466	0.00126	0.40935	0.00000	1
Garrulus	74.15579	0.00574	0.81871	0.25000	1
Glaucomys	808.24651	0.00296	1.20076	0.04762	1
Hypsipetes	0.00000	0.00016	0.30414	0.00000	1
Iduna	0.00000	0.00168	0.29391	0.00000	1
Jynx	0.00000	0.00168	0.29391	0.00000	1
Lagurus	0.00000	0.00168	0.29391	0.00000	1
Lanius	50.73366	0.00401	0.56154	0.00000	1
Larus	14.68408	0.00155	0.40669	0.00000	1
Locustella	36.04090	0.00534	0.68693	0.33333	1
Loxia	0.00000	0.00168	0.29391	0.00000	1
Lullula	43.45251	0.00278	0.54714	0.00000	1
Luscinia	112.70342	0.00446	0.69105	0.00000	1
Lyrurus	0.00000	0.00168	0.29391	0.00000	1
Melanocorypha	0.00000	0.00045	0.27951	0.00000	1
Meriones	16.91301	0.00144	0.54058	0.00000	1
Micromys	300.23120	0.00479	0.99958	0.00000	1
Microtus	5081.78016	0.01153	3.02914	0.04286	1
Mogera	18.67822	0.00204	0.41955	0.00000	1
Monticola	0.00000	0.00045	0.27951	0.00000	1
Moschus	0.00000	0.00168	0.29391	0.00000	1
Mus	3214.63877	0.01070	2.48135	0.04779	1
Muscicapa	83.95616	0.00437	0.68556	0.00000	1
Myodes	2060.36947	0.01095	2.38125	0.06985	1
Neomys	106.17464	0.00455	0.69538	0.00000	1
Nesokia	7.75466	0.00126	0.40935	0.00000	1
Nucifraga	32.94471	0.00336	0.43831	0.00000	1
Nyctereutes	78.83714	0.00260	0.68494	0.00000	1
Ochotona	317.36596	0.00303	0.70628	0.00000	1
Ophisaurus	0.00000	0.00165	0.41556	0.50000	1
Panthera	0.00000	0.00168	0.29391	0.00000	1
Parascalops	0.00000	0.00036	0.29412	0.00000	1
Passer	579.42547	0.00622	1.08056	0.04762	1
Pericrocotus	0.00000	0.00168	0.29391	0.00000	1
Perisoreus	0.00000	0.00168	0.29391	0.00000	1
Petronia	17.92653	0.00191	0.53258	0.00000	1
Phasianus	40.62443	0.00267	0.55498	0.00000	1
Pica	170.53034	0.00526	0.82089	0.00000	1
Picoides	121.34003	0.00221	0.44112	0.00000	1
Pterocles	0.00000	0.00081	0.27984	0.00000	1
Pteromys	0.00000	0.00168	0.29391	0.00000	1
Pyrrhula	148.24759	0.00352	0.59245	0.00000	1
Reithrodontomys	135.47559	0.00192	0.82674	0.00000	1
Rhombomys	4.46784	0.00099	0.41107	0.00000	1
Saxicola	100.80591	0.00481	0.69138	0.00000	1
Scolopax	0.00000	0.00168	0.29391	0.00000	1
Sicista	156.63940	0.00310	0.81547	0.00000	1
Sorex	3519.21934	0.00828	2.21765	0.03297	1
Spermophilopsis	0.00000	0.00081	0.27984	0.00000	1
Stenocranius	0.00000	0.00168	0.29391	0.00000	1
Streptopelia	0.00000	0.00168	0.29391	0.00000	1
Synaptomys	0.00000	0.00036	0.29412	0.00000	1
Talpa	106.17464	0.00455	0.69538	0.00000	1
Tamias	1442.11601	0.00538	1.97682	0.02564	1
Tamiasciurus	821.44282	0.00333	1.45045	0.02778	1
Tarsiger	0.00000	0.00168	0.29391	0.00000	1
Tetrao	4.64571	0.00218	0.41288	0.00000	1
Tetrastes	0.00000	0.00168	0.29391	0.00000	1
Tringa	3.09620	0.00367	0.54253	0.33333	1
Tscherskia	0.00000	0.00021	0.28310	0.00000	1
Upupa	32.94471	0.00336	0.43831	0.00000	1
Uragus	0.00000	0.00168	0.29391	0.00000	1
Urocitellus	0.00000	0.00036	0.29412	0.00000	1
Urosphena	0.00000	0.00168	0.29391	0.00000	1
Ursus	185.75236	0.00187	0.44627	0.00000	1
Vormela	0.00000	0.00165	0.41556	0.50000	1
Zapus	108.54495	0.00087	0.58730	0.00000	1
Accipiter	32.94471	0.00336	0.43831	0.00000	2
Acrocephalus	55.43756	0.00510	0.68871	0.16667	2
Actitis	0.00000	0.00110	0.27718	0.00000	2
Aix	0.00000	0.00085	0.28572	0.00000	2
Algyroides	0.00000	0.00168	0.29440	0.00000	2
Anas	144.43886	0.00086	0.49053	0.00000	2
Branta	0.00000	0.00085	0.28572	0.00000	2
Buteo	32.94471	0.00336	0.43831	0.00000	2
Calidris	0.00000	0.00089	0.27145	0.00000	2
Capra	118.32375	0.00370	0.57730	0.00000	2
Cervus	460.85423	0.00793	1.46611	0.12222	2
Cettia	55.49856	0.00183	0.44854	0.00000	2
Cinclus	0.00000	0.00168	0.29440	0.00000	2
Coccothraustes	354.12889	0.00731	1.20891	0.14286	2
Crex	46.56671	0.00385	0.55727	0.00000	2
Crocidura	1407.05268	0.00640	1.56424	0.01111	2
Dama	0.00000	0.00168	0.29440	0.00000	2
Eliomys	32.29140	0.00195	0.43424	0.00000	2
Erinaceus	932.96662	0.00642	1.81333	0.03788	2
Erithacus	487.68768	0.00966	1.72049	0.12879	2
Falco	50.73366	0.00401	0.56154	0.00000	2
Felis	205.11248	0.00393	0.84633	0.00000	2
Ficedula	0.00000	0.00168	0.29440	0.00000	2
Fratercula	0.00000	0.00011	0.36745	0.00000	2
Fringilla	109.07888	0.00662	0.93365	0.20000	2
Genetta	0.00000	0.00168	0.29440	0.00000	2
Glis	22.90057	0.00275	0.65272	0.00000	2
Herpestes	16.12855	0.00182	0.43036	0.00000	2
Hippolais	0.00000	0.00168	0.29440	0.00000	2
Lacerta	184.51585	0.00613	0.98686	0.23333	2
Lagopus	0.00000	0.00168	0.29440	0.00000	2
Lepus	847.77046	0.00558	1.38789	0.00000	2
Limosa	0.00000	0.00089	0.27145	0.00000	2
Lymnocryptes	0.00000	0.00085	0.28572	0.00000	2
Lynx	313.37779	0.00207	0.60162	0.00000	2
Martes	1382.71614	0.00478	1.38581	0.00000	2
Meles	515.59365	0.00472	1.00527	0.06667	2
Motacilla	61.19704	0.00670	0.92526	0.26667	2
Muscardinus	14.23036	0.00206	0.42164	0.00000	2
Numenius	0.00000	0.00168	0.29440	0.00000	2
Ochrotomys	0.00000	0.00085	0.28572	0.00000	2
Oenanthe	100.80591	0.00481	0.69138	0.00000	2
Oriolus	0.00000	0.00168	0.29440	0.00000	2
Ovis	136.03590	0.00342	0.58945	0.00000	2
Panurus	0.00000	0.00110	0.27718	0.00000	2
Perdix	25.13065	0.00248	0.42423	0.00000	2
Philomachus	8.24090	0.00194	0.41290	0.00000	2
Phoenicurus	292.60595	0.00811	1.31250	0.11111	2
Phylloscopus	395.98096	0.00652	1.10220	0.07143	2
Picus	0.00000	0.00168	0.29440	0.00000	2
Pluvialis	0.00000	0.00168	0.29440	0.00000	2
Podarcis	19.77386	0.00289	0.59213	0.33333	2
Poecile	0.00000	0.00168	0.29440	0.00000	2
Prunella	52.58436	0.00578	0.82512	0.30000	2
Psammodromus	32.29140	0.00195	0.43424	0.00000	2
Pyrrhocorax	0.00000	0.00168	0.29440	0.00000	2
Rallus	0.00000	0.00085	0.28572	0.00000	2
Rupicapra	0.00000	0.00168	0.29440	0.00000	2
Sciurus	4832.02555	0.00813	2.16476	0.04396	2
Serinus	8.66009	0.00233	0.41763	0.00000	2
Strix	0.00000	0.00168	0.29440	0.00000	2
Sus	0.00000	0.00277	0.42157	0.50000	2
Sylvia	254.84950	0.00845	1.43595	0.15556	2
Testudo	0.00000	0.00168	0.29440	0.00000	2
Troglodytes	3288.29614	0.00823	1.87035	0.09091	2
Tropidonotus	0.00000	0.00168	0.29440	0.00000	2
Turdus	7863.04662	0.01267	3.23563	0.06926	2
Tyto	0.00000	0.00168	0.29440	0.00000	2
Uria	0.00000	0.00011	0.36745	0.00000	2
Vanellus	0.00000	0.00168	0.29440	0.00000	2
Zootoca	0.00000	0.00168	0.29440	0.00000	2
Bombycilla	0.00000	0.00065	0.27323	0.00000	3
Cyanistes	80.36163	0.00459	0.79866	0.10000	3
Parus	606.75604	0.00751	1.32844	0.15278	3
Regulus	50.73366	0.00401	0.56154	0.00000	3
Remiz	0.00000	0.00036	0.27402	0.00000	3
Sitta	150.44592	0.00527	0.81902	0.10000	3
Sturnus	182.20837	0.00677	1.06154	0.07143	3
Bandicota	0.00000	0.00022	0.37046	0.00000	4
Callosciurus	0.00000	0.00022	0.37046	0.00000	4
Dendrogale	0.00000	0.00022	0.37046	0.00000	4
Dremomys	0.00000	0.00022	0.37046	0.00000	4
Echinosorex	0.00000	0.00022	0.37046	0.00000	4
Funambulus	0.00000	0.00022	0.37046	0.00000	4
Hoplomys	0.00000	0.00022	0.37046	0.00000	4
Iomys	0.00000	0.00022	0.37046	0.00000	4
Laonastes	0.00000	0.00022	0.37046	0.00000	4
Lariscus	0.00000	0.00022	0.37046	0.00000	4
Maxomys	0.00000	0.00022	0.37046	0.00000	4
Nannosciurus	0.00000	0.00022	0.37046	0.00000	4
Niviventer	265.17160	0.00259	0.86281	0.00000	4
Ptilocercus	0.00000	0.00022	0.37046	0.00000	4
Rattus	3775.69120	0.00838	2.37904	0.02500	4
Rhinoscirus	0.00000	0.00022	0.37046	0.00000	4
Scincella	60.62908	0.00053	0.50243	0.00000	4
Suncus	41.76106	0.00074	0.64421	0.16667	4
Sundamys	0.00000	0.00022	0.37046	0.00000	4
Sundasciurus	0.00000	0.00022	0.37046	0.00000	4
Tupaia	0.00000	0.00022	0.37046	0.00000	4
Urocissa	0.00000	0.00022	0.37046	0.00000	4
Aimophila	0.00000	0.00053	0.29721	0.00000	5
Anolis	112.48721	0.00118	0.59595	0.00000	5
Aphelocoma	0.00000	0.00018	0.28841	0.00000	5
Arremon	0.00000	0.00008	0.33961	0.00000	5
Aspidoscelis	0.00000	0.00138	0.43292	0.50000	5
Atlapetes	0.00000	0.00008	0.33961	0.00000	5
Aythya	144.43886	0.00086	0.49053	0.00000	5
Baeolophus	0.00000	0.00053	0.29721	0.00000	5
Callipepla	0.00000	0.00053	0.29721	0.00000	5
Cardellina	8.48627	0.00069	0.44419	0.00000	5
Cardinalis	8.54960	0.00044	0.42510	0.00000	5
Catharus	917.10199	0.00236	1.51103	0.05556	5
Chondestes	0.00000	0.00053	0.29721	0.00000	5
Cyanocitta	10.18343	0.00034	0.43505	0.00000	5
Cyanocorax	0.00000	0.00008	0.33961	0.00000	5
Dipodomys	368.14015	0.00151	0.84213	0.00000	5
Elgaria	0.00000	0.00053	0.29721	0.00000	5
Empidonax	0.00000	0.00030	0.28831	0.00000	5
Eothenomys	24.72999	0.00038	0.47147	0.00000	5
Geothlypis	21.75542	0.00022	0.59922	0.00000	5
Hylocichla	10.14825	0.00048	0.42672	0.00000	5
Ixoreus	0.00000	0.00016	0.29698	0.00000	5
Junco	76.71404	0.00103	0.72924	0.00000	5
Leopardus	0.00000	0.00019	0.30236	0.00000	5
Mazama	0.00000	0.00019	0.30236	0.00000	5
Meleagris	193.04575	0.00187	0.70226	0.16667	5
Melospiza	574.45301	0.00235	1.16052	0.02381	5
Molothrus	14.54513	0.00064	0.42731	0.00000	5
Myiothlypis	0.00000	0.00016	0.29698	0.00000	5
Nasua	0.00000	0.00019	0.30236	0.00000	5
Neotoma	1811.20519	0.00491	2.20954	0.03297	5
Odocoileus	736.02821	0.00227	1.10052	0.03333	5
Oporornis	0.00000	0.00004	0.31570	0.00000	5
Oreothlypis	0.00000	0.00018	0.28841	0.00000	5
Oryzomys	55.30916	0.00139	0.58220	0.16667	5
Otospermophilus	107.70128	0.00084	0.59758	0.00000	5
Passerella	76.71404	0.00103	0.72924	0.00000	5
Passerina	49.89676	0.00117	0.57451	0.00000	5
Perognathus	0.00000	0.00002	0.36847	0.00000	5
Peromyscus	2893.06613	0.00592	2.57820	0.03309	5
Pheucticus	14.24998	0.00087	0.43620	0.00000	5
Pipilo	111.61770	0.00131	0.85770	0.00000	5
Plestiodon	179.23194	0.00140	0.61118	0.16667	5
Psaltriparus	0.00000	0.00053	0.29721	0.00000	5
Puma	0.00000	0.00019	0.30236	0.00000	5
Quiscalus	0.00000	0.00030	0.28831	0.00000	5
Sceloporus	0.00000	0.00138	0.43292	0.50000	5
Seiurus	8.54341	0.00018	0.45249	0.00000	5
Sigmodon	102.74502	0.00333	0.81867	0.10000	5
Spermophilus	3125.44551	0.00264	2.09909	0.02727	5
Spizella	79.78264	0.00068	0.59301	0.00000	5
Sylvilagus	1335.30339	0.00373	1.32429	0.10714	5
Thomomys	0.00000	0.00001	0.44256	0.00000	5
Thryomanes	36.56797	0.00073	0.59092	0.00000	5
Thryothorus	84.66636	0.00066	0.72420	0.00000	5
Toxostoma	10.18343	0.00034	0.43505	0.00000	5
Vermivora	0.00000	0.00053	0.29721	0.00000	5
Vireo	0.00000	0.00053	0.29721	0.00000	5
Zonotrichia	413.89454	0.00163	1.19625	0.00000	5
Aquila	39.25449	0.00202	0.43339	0.00000	6
Canis	386.69179	0.00380	0.72282	0.00000	6
Capreolus	118.32375	0.00480	0.70448	0.25000	6
Carduelis	617.91191	0.00618	1.09654	0.00000	6
Certhia	332.99624	0.00445	0.94930	0.10000	6
Helmitheros	0.00000	0.00034	0.28900	0.00000	6
Sialia	0.00000	0.00034	0.28900	0.00000	6
Hirundo	714.00000	0.00110	0.63354	0.00000	7
Bassariscus	26.52155	0.00057	0.44898	0.00000	9
Castor	0.00000	0.00021	0.30486	0.00000	9
Didelphis	101.02963	0.00133	0.73197	0.08333	9
Erethizon	0.00000	0.00021	0.30486	0.00000	9
Gerbillus	0.00000	0.00027	0.28984	0.00000	9
Lemniscomys	0.00000	0.00027	0.28984	0.00000	9
Lutra	16.12855	0.00182	0.43036	0.00000	9
Marmota	286.93993	0.00219	0.58709	0.00000	9
Mephitis	6.68163	0.00030	0.44390	0.00000	9
Mustela	1575.60893	0.00648	1.71102	0.02727	9
Nyctea	0.00000	0.00021	0.30486	0.00000	9
Oryctolagus	104.51709	0.00319	0.69738	0.08333	9
Procyon	469.28140	0.00179	1.16909	0.04762	9
Spilogale	0.00000	0.00021	0.30486	0.00000	9
Taxidea	0.00000	0.00021	0.30486	0.00000	9
Urocyon	26.52155	0.00057	0.44898	0.00000	9
Vulpes	1469.02883	0.00550	1.74329	0.00000	9
Delichon	0.00000	0.00000	0.77027	0.00000	10
Riparia	0.00000	0.00000	0.77027	0.00000	10
